# Supplementary material for: ﻿Taxonomic and nomenclatural reassessment of the Iberian Peninsula’s nomina obscura, Scolopendraviridipes Dufour, 1820 and S.chlorotes L. Koch in Rosenhauer, 1856 (Chilopoda, Scolopendromorpha, Scolopendridae)
Source: Zookeys. 2024 Jul 25;1208:49–80. doi: 10.3897/zookeys.1208.122126 (PMC11294732; doi:10.3897/zookeys.1208.122126)
Supplement: XML Treatment for Scolopendra viridipes [file zookeys.1208.122126-treatment1.xml]

<!DOCTYPE tp:taxon-treatment
  PUBLIC "-//TaxonX//DTD Taxonomic Treatment Publishing DTD v0 20100105//EN" "tax-treatment-NSO.dtd">
<tp:taxon-treatment xmlns:tp="http://www.plazi.org/taxpub"><tp:treatment-meta><kwd-group><label>Taxon classification</label><kwd>
              <named-content content-type="kingdom">Animalia</named-content>
            </kwd><kwd>
              <named-content content-type="order">Scolopendromorpha</named-content>
            </kwd><kwd>
              <named-content content-type="family">Scolopendridae</named-content>
            </kwd></kwd-group><mixed-citation publication-type="journal"><person-group><name><surname>Doménech</surname><given-names>Carles</given-names></name></person-group><article-title>﻿Taxonomic and nomenclatural reassessment of the Iberian Peninsula’s <italic>nomina obscura</italic>, <italic><tp:taxon-name><tp:taxon-name-part taxon-name-part-type="genus" reg="Scolopendra">Scolopendra</tp:taxon-name-part><tp:taxon-name-part taxon-name-part-type="species" reg="viridipes">viridipes</tp:taxon-name-part></tp:taxon-name></italic> Dufour, 1820 and <italic><tp:taxon-name><tp:taxon-name-part taxon-name-part-type="genus" reg="Scolopendra">S.</tp:taxon-name-part><tp:taxon-name-part taxon-name-part-type="species" reg="chlorotes">chlorotes</tp:taxon-name-part></tp:taxon-name></italic> L. Koch in Rosenhauer, 1856 (<tp:taxon-name><tp:taxon-name-part taxon-name-part-type="class">Chilopoda</tp:taxon-name-part></tp:taxon-name>, <tp:taxon-name><tp:taxon-name-part taxon-name-part-type="order">Scolopendromorpha</tp:taxon-name-part></tp:taxon-name>, <tp:taxon-name><tp:taxon-name-part taxon-name-part-type="family">Scolopendridae</tp:taxon-name-part></tp:taxon-name>)</article-title><source>Zookeys</source><day>25</day><month>07</month><year>2024</year><volume>1208</volume><fpage>49</fpage><lpage>80</lpage><pub-id pub-id-type="doi">10.3897/zookeys.1208.122126</pub-id></mixed-citation></tp:treatment-meta><tp:nomenclature><label>﻿</label><tp:taxon-name>
            <object-id xmlns:xlink="http://www.w3.org/1999/xlink" content-type="arpha" xlink:type="simple">E1E44B1A-5FD6-5335-939D-5DBF0578D0C4</object-id>
            <tp:taxon-name-part taxon-name-part-type="genus" reg="Scolopendra">Scolopendra</tp:taxon-name-part>
            <tp:taxon-name-part taxon-name-part-type="species" reg="viridipes">viridipes</tp:taxon-name-part>
          </tp:taxon-name><tp:taxon-authority>Dufour, 1820</tp:taxon-authority><xref ref-type="fig" rid="F2">Figs 2B</xref><xref ref-type="fig" rid="F3">, 3</xref><xref ref-type="fig" rid="F4">, 4</xref><xref ref-type="fig" rid="F9">, 9A, C</xref><xref ref-type="table" rid="T3">, Table 3</xref><xref ref-type="supplementary-material" rid="S1">, Suppl. material 1: file 1</xref><tp:nomenclature-citation-list><tp:nomenclature-citation><tp:taxon-name>
                <tp:taxon-name-part taxon-name-part-type="genus" reg="Scolopendra">Scolopendra</tp:taxon-name-part>
                <tp:taxon-name-part taxon-name-part-type="species" reg="viridipes">viridipes</tp:taxon-name-part>
              </tp:taxon-name><comment>Dufour, 1820: 317.</comment></tp:nomenclature-citation><tp:nomenclature-citation><tp:taxon-name>
                <tp:taxon-name-part taxon-name-part-type="genus" reg="Scolopendra"/>
                <tp:taxon-name-part taxon-name-part-type="species" reg="clavipes"/>
              </tp:taxon-name><comment>?<tp:taxon-name><tp:taxon-name-part taxon-name-part-type="genus" reg="Scolopendra">S.</tp:taxon-name-part><tp:taxon-name-part taxon-name-part-type="species" reg="clavipes">clavipes</tp:taxon-name-part></tp:taxon-name> C. L. Koch, 1836 [1847 sic.]: <xref ref-type="bibr" rid="B7">Brandt (1840)</xref>: 149; <xref ref-type="bibr" rid="B63">Ranzani (1841)</xref>: 441. </comment></tp:nomenclature-citation><tp:nomenclature-citation><tp:taxon-name>
                <tp:taxon-name-part taxon-name-part-type="genus" reg="Scolopendra">S.</tp:taxon-name-part>
                <tp:taxon-name-part taxon-name-part-type="species" reg="viridipes">viridipes</tp:taxon-name-part>
              </tp:taxon-name><comment>: Walckenaer and Gervais 1841: 258, as unrecognisable taxon.</comment></tp:nomenclature-citation><tp:nomenclature-citation><tp:taxon-name>
                <tp:taxon-name-part taxon-name-part-type="genus" reg="Scolopendra"/>
                <tp:taxon-name-part taxon-name-part-type="species" reg="doriae"/>
              </tp:taxon-name><comment>?<tp:taxon-name><tp:taxon-name-part taxon-name-part-type="genus" reg="Scolopendra">S.</tp:taxon-name-part><tp:taxon-name-part taxon-name-part-type="species" reg="doriae">doriae</tp:taxon-name-part></tp:taxon-name> Pirotta, 1878a (= <tp:taxon-name><tp:taxon-name-part taxon-name-part-type="genus" reg="Scolopendra">S.</tp:taxon-name-part><tp:taxon-name-part taxon-name-part-type="species" reg="cingulata">cingulata</tp:taxon-name-part></tp:taxon-name>): <xref ref-type="bibr" rid="B62">Pirotta 1878b</xref>: 406. </comment></tp:nomenclature-citation><tp:nomenclature-citation><tp:taxon-name>
                <tp:taxon-name-part taxon-name-part-type="genus" reg="Scolopendra"/>
                <tp:taxon-name-part taxon-name-part-type="species" reg="oraniensis"/>
              </tp:taxon-name><comment>?<tp:taxon-name><tp:taxon-name-part taxon-name-part-type="genus" reg="Scolopendra">S.</tp:taxon-name-part><tp:taxon-name-part taxon-name-part-type="species" reg="oraniensis">oraniensis</tp:taxon-name-part></tp:taxon-name><xref ref-type="bibr" rid="B52">Lucas 1846</xref>: <xref ref-type="bibr" rid="B40">Kraepelin 1903</xref>: 246, as “?<tp:taxon-name><tp:taxon-name-part taxon-name-part-type="genus" reg="Scolopendra">S.</tp:taxon-name-part><tp:taxon-name-part taxon-name-part-type="species" reg="viridipes">viridipes</tp:taxon-name-part></tp:taxon-name> Dufour, 1860" (sic.). </comment></tp:nomenclature-citation><tp:nomenclature-citation><tp:taxon-name>
                <tp:taxon-name-part taxon-name-part-type="genus" reg="Scolopendra">S.</tp:taxon-name-part>
                <tp:taxon-name-part taxon-name-part-type="species" reg="viridipes">viridipes</tp:taxon-name-part>
              </tp:taxon-name><comment>[Dufour, 1822 sic.]: <xref ref-type="bibr" rid="B1">Attems 1930</xref>: 51, as unrecognisable taxon.</comment></tp:nomenclature-citation></tp:nomenclature-citation-list></tp:nomenclature><tp:treatment-sec sec-type="etymology" id="SECID0EX1BI"><title>Etymology.</title><p>From Latin <italic>viridis</italic> (green) and <italic>pes</italic> (feet), literally meaning green-footed <italic><tp:taxon-name><tp:taxon-name-part taxon-name-part-type="genus" reg="Scolopendra">Scolopendra</tp:taxon-name-part></tp:taxon-name></italic>.</p></tp:treatment-sec><tp:treatment-sec sec-type="Type series and type depository" id="SECID0EI2BI"><title>Type series and type depository.</title><p>Types currently lost.</p></tp:treatment-sec><tp:treatment-sec sec-type="Collector and collection date" id="SECID0EN2BI"><title>Collector and collection date.</title><p>J. M. L. Dufour, between 1811 and 1813 (<xref ref-type="bibr" rid="B21">Dufour 1888</xref>; <xref ref-type="bibr" rid="B31">Hessel 2000</xref>; <xref ref-type="bibr" rid="B23">Ferrández 2020</xref>).</p></tp:treatment-sec><tp:treatment-sec sec-type="type locality" id="SECID0E62BI"><title>Type locality.</title><p>“Kingdom of Valencia”, Valencian Community, east of Spain.</p></tp:treatment-sec><tp:treatment-sec sec-type="distribution" id="SECID0EE3BI"><title>Distribution.</title><p>As for type locality.</p></tp:treatment-sec><tp:treatment-sec sec-type="Neotype designation" id="SECID0EJ3BI"><title>Neotype designation.</title><p>With the express purpose of clarifying the taxonomic status and the type locality of the nominal taxon <italic><tp:taxon-name><tp:taxon-name-part taxon-name-part-type="genus" reg="Scolopendra">S.</tp:taxon-name-part><tp:taxon-name-part taxon-name-part-type="species" reg="viridipes">viridipes</tp:taxon-name-part></tp:taxon-name></italic> Dufour, 1820, the following neotype for this species is designated (<xref ref-type="bibr" rid="B32">ICZN 1999</xref>: Art. 75 and 76.3):</p><p>Male. Embassament del Bosquet, Moixent; Valencia Province (Spain) (<named-content xmlns:xlink="http://www.w3.org/1999/xlink" content-type="dwc:verbatimCoordinates" xlink:type="simple"><named-content content-type="geo-json" specific-use="{&#34;type&#34;:&#34;Point&#34;,&#34;coordinates&#34;:[-0.743528,38.856028]}" id="NCID0ED4BI" xlink:type="simple">38°51'21.7"N, 0°44'36.7"W</named-content></named-content> 380 m a.s.l.) (Figs <xref ref-type="fig" rid="F3">3</xref>, <xref ref-type="fig" rid="F4">4</xref>; Table <xref ref-type="table" rid="T3">3</xref>; Suppl. material <xref ref-type="supplementary-material" rid="S1">1</xref>: file 1). Coll. 26 Sep. 2020. C. Doménech leg. Repository in <named-content xmlns:xlink="http://www.w3.org/1999/xlink" content-type="dwc:institutional_code" xlink:title="Colección Entomológica de la Universidad de Alicante San Vicent del Raspeig" xlink:href="http://grbio.org/institution/universidad-de-alicante" xlink:type="simple">CEUA</named-content> with the collection number CEUAMr21 (In this text also referred to as <italic><tp:taxon-name><tp:taxon-name-part taxon-name-part-type="genus" reg="Scolopendra">S.</tp:taxon-name-part><tp:taxon-name-part taxon-name-part-type="species" reg="viridipes">viridipes</tp:taxon-name-part></tp:taxon-name></italic> “topotype 1" before its neotype designation).</p></tp:treatment-sec><tp:treatment-sec sec-type="Proposed new nomenclatural status" id="SECID0EH5BI"><title>Proposed new nomenclatural status.</title><p><italic><tp:taxon-name><tp:taxon-name-part taxon-name-part-type="genus" reg="Scolopendra">S.</tp:taxon-name-part><tp:taxon-name-part taxon-name-part-type="species" reg="viridipes">viridipes</tp:taxon-name-part></tp:taxon-name></italic> Dufour, 1820 is an invalid name subjectively designated here as nomen oblitum and a senior synonym of <italic><tp:taxon-name><tp:taxon-name-part taxon-name-part-type="genus" reg="Scolopendra">S.</tp:taxon-name-part><tp:taxon-name-part taxon-name-part-type="species" reg="oraniensis">oraniensis</tp:taxon-name-part></tp:taxon-name></italic> Lucas, 1846.</p></tp:treatment-sec><tp:treatment-sec sec-type="description" id="SECID0ED6BI"><title>Translation of the original descriptions from Latin and French.</title><p>[annotations in brackets]. (Original description available from: <ext-link xmlns:xlink="http://www.w3.org/1999/xlink" xlink:href="https://books.google.be/books?vid=GENT900000003803&amp;printsec=frontcover#v=onepage&amp;q&amp;f=false" ext-link-type="uri" xlink:type="simple">https://books.google.be/books?vid=GENT900000003803&amp;printsec=frontcover#v=onepage&amp;q&amp;f=false</ext-link>)</p><p>XII. Green-footed <tp:taxon-name><tp:taxon-name-part taxon-name-part-type="genus" reg="Scolopendra">Scolopendra</tp:taxon-name-part></tp:taxon-name></p><p><italic><tp:taxon-name><tp:taxon-name-part taxon-name-part-type="genus" reg="Scolopendra">Scolopendra</tp:taxon-name-part></tp:taxon-name></italic> (<tp:taxon-name><tp:taxon-name-part taxon-name-part-type="genus" reg="Scolopendra"/><tp:taxon-name-part taxon-name-part-type="species" reg="viridipes">viridipes</tp:taxon-name-part></tp:taxon-name>) shell [dorsal habitus; tergites] livid, antennae and feet [legs] greenish, 21 feet [legs] in each side, the posterior ones longer.</p><p>Habitat: under the rocks of the Valencian Kingdom’s mountains. Length 18 lignes [1 Paris ligne = 2.2556 mm; 40.6 mm].</p><p>It differs from <italic><tp:taxon-name><tp:taxon-name-part taxon-name-part-type="genus" reg="Scolopendra">Scol.</tp:taxon-name-part><tp:taxon-name-part taxon-name-part-type="species" reg="morsitans">morsitans</tp:taxon-name-part></tp:taxon-name></italic>. The body segments [sensu tergites] are roughly square and equal between them, except for the first two and the last one. The head [cephalic plate] is small and oval. The whole body [dorsal habitus] has a markedly livid colour. The legs and the antennae are greenish. They [antennae] end in a setaceous point and have more than fifteen articles. The legs grow from the head [cephalic plate] to the anus [ultimate leg-bearing segment; <abbrev xmlns:xlink="http://www.w3.org/1999/xlink" xlink:title="ultimate leg-bearing segment" id="ABBRID0EVACI" xlink:type="simple">ULBS</abbrev>]. The palps [first maxillary telopodites] end with a dilated and round article [article 3].</p></tp:treatment-sec><tp:treatment-sec sec-type="remarks" id="SECID0EZACI"><title>Remarks involving the type series and type series depository.</title><p>Efforts to locate <italic><tp:taxon-name><tp:taxon-name-part taxon-name-part-type="genus" reg="Scolopendra">S.</tp:taxon-name-part><tp:taxon-name-part taxon-name-part-type="species" reg="viridipes">viridipes</tp:taxon-name-part></tp:taxon-name></italic> type series in its four most probable repositories, <abbrev xmlns:xlink="http://www.w3.org/1999/xlink" xlink:title="Cercle Léon Dufour. Saint Severe" id="ABBRID0EKBCI" xlink:type="simple">CLD</abbrev>, <named-content xmlns:xlink="http://www.w3.org/1999/xlink" content-type="dwc:institutional_code" xlink:title="Muséum national d’Histoire Naturelle, Paris" xlink:href="http://grbio.org/institution/museum-national-dhistoire-naturelle-2" xlink:type="simple">MNHN</named-content>, <named-content xmlns:xlink="http://www.w3.org/1999/xlink" content-type="dwc:institutional_code" xlink:title="Museo Nacional de Ciencias Naturales, Madrid" xlink:href="http://grbio.org/institution/museo-nacional-de-ciencias-naturales" xlink:type="simple">MNCN</named-content>, and <abbrev xmlns:xlink="http://www.w3.org/1999/xlink" xlink:title="Société Linnéenne de Bordeaux" id="ABBRID0EWBCI" xlink:type="simple">SLB</abbrev>, were unsuccessful (J. J. Geoffroy (<named-content xmlns:xlink="http://www.w3.org/1999/xlink" content-type="dwc:institutional_code" xlink:title="Muséum national d’Histoire Naturelle, Paris" xlink:href="http://grbio.org/institution/museum-national-dhistoire-naturelle-2" xlink:type="simple">MNHN</named-content>) and B. Sánchez (<named-content xmlns:xlink="http://www.w3.org/1999/xlink" content-type="dwc:institutional_code" xlink:title="Museo Nacional de Ciencias Naturales, Madrid" xlink:href="http://grbio.org/institution/museo-nacional-de-ciencias-naturales" xlink:type="simple">MNCN</named-content>) pers. comm. May 2020 to Oct 2021; CD pers. obs.).</p><p>Knowing that Dufour mostly preserved his specimens in dry conditions (<xref ref-type="bibr" rid="B21">Dufour 1888</xref>; <xref ref-type="bibr" rid="B23">Ferrández 2020</xref>), it is conceivable that the major part of his material was degraded by subsequent insufficient curatorial handling (<xref ref-type="bibr" rid="B23">Ferrández 2020</xref>; MA Ferrández pers. comm. May 2020–Oct. 2021).</p><p>Therefore, the <italic><tp:taxon-name><tp:taxon-name-part taxon-name-part-type="genus" reg="Scolopendra">S.</tp:taxon-name-part><tp:taxon-name-part taxon-name-part-type="species" reg="viridipes">viridipes</tp:taxon-name-part></tp:taxon-name></italic> type series is here considered as definitively lost material.</p></tp:treatment-sec><tp:treatment-sec sec-type="description" id="SECID0E4CCI"><title>Original description comparison.</title><p>Because the type material for <italic><tp:taxon-name><tp:taxon-name-part taxon-name-part-type="genus" reg="Scolopendra">S.</tp:taxon-name-part><tp:taxon-name-part taxon-name-part-type="species" reg="viridipes">viridipes</tp:taxon-name-part></tp:taxon-name></italic> has vanished, and to determine to which species <xref ref-type="bibr" rid="B20">Dufour (1820)</xref> was referring, the available characters for this taxon are compared with all other <tp:taxon-name><tp:taxon-name-part taxon-name-part-type="order">Scolopendromorpha</tp:taxon-name-part></tp:taxon-name> from Peninsular Spain (Table <xref ref-type="table" rid="T1">1</xref>).</p><p>Initially, the brief morphological description does not allow one to assign <italic><tp:taxon-name><tp:taxon-name-part taxon-name-part-type="genus" reg="Scolopendra">S.</tp:taxon-name-part><tp:taxon-name-part taxon-name-part-type="species" reg="viridipes">viridipes</tp:taxon-name-part></tp:taxon-name></italic> to any definite genus because some features are common for all <tp:taxon-name><tp:taxon-name-part taxon-name-part-type="order">Scolopendromorpha</tp:taxon-name-part></tp:taxon-name>, either because they are insufficiently detailed or widely observed (See “*” in Table <xref ref-type="table" rid="T1">1</xref>). <tp:taxon-name><tp:taxon-name-part taxon-name-part-type="genus" reg="Cryptops">Cryptops</tp:taxon-name-part> (<tp:taxon-name-part taxon-name-part-type="subgenus" reg="Cryptops">C.</tp:taxon-name-part>) <tp:taxon-name-part taxon-name-part-type="species" reg="lobatus">lobatus</tp:taxon-name-part></tp:taxon-name> Verhoeff, 1931, <tp:taxon-name><tp:taxon-name-part taxon-name-part-type="genus" reg="Cryptops">C.</tp:taxon-name-part> (<tp:taxon-name-part taxon-name-part-type="subgenus" reg="Theatops">T.</tp:taxon-name-part>) <tp:taxon-name-part taxon-name-part-type="species" reg="longicornis">longicornis</tp:taxon-name-part></tp:taxon-name> (Ribaut, 1915), as well as <italic><tp:taxon-name><tp:taxon-name-part taxon-name-part-type="genus" reg="Plutonium">Plutonium</tp:taxon-name-part><tp:taxon-name-part taxon-name-part-type="species" reg="zwierleini">zwierleini</tp:taxon-name-part></tp:taxon-name></italic> Cavanna, 1881 should be discarded as candidates for the application of the name <italic><tp:taxon-name><tp:taxon-name-part taxon-name-part-type="genus" reg="Scolopendra">S.</tp:taxon-name-part><tp:taxon-name-part taxon-name-part-type="species" reg="viridipes">viridipes</tp:taxon-name-part></tp:taxon-name></italic>, due to the fact that their restricted distributional areas are outside of those of this species.</p><p>The six remaining <italic><tp:taxon-name><tp:taxon-name-part taxon-name-part-type="genus" reg="Cryptops">Cryptops</tp:taxon-name-part></tp:taxon-name></italic> species (Fig. <xref ref-type="fig" rid="F1">1B</xref>) are smaller than <italic><tp:taxon-name><tp:taxon-name-part taxon-name-part-type="genus" reg="Scolopendra">S.</tp:taxon-name-part><tp:taxon-name-part taxon-name-part-type="species" reg="viridipes">viridipes</tp:taxon-name-part></tp:taxon-name></italic>, except for <tp:taxon-name><tp:taxon-name-part taxon-name-part-type="genus" reg="Cryptops">C.</tp:taxon-name-part> (<tp:taxon-name-part taxon-name-part-type="subgenus" reg="Cryptops">C.</tp:taxon-name-part>) <tp:taxon-name-part taxon-name-part-type="species" reg="anomalans">anomalans</tp:taxon-name-part></tp:taxon-name> Newport, 1844. This rules out five of those taxa as candidates for this name (Table <xref ref-type="table" rid="T1">1</xref>). <italic><tp:taxon-name><tp:taxon-name-part taxon-name-part-type="genus" reg="Theatops">Theatops</tp:taxon-name-part><tp:taxon-name-part taxon-name-part-type="species" reg="erythrocephalus">erythrocephalus</tp:taxon-name-part></tp:taxon-name></italic> (C. L. Koch, 1847) can be similar in size to <italic><tp:taxon-name><tp:taxon-name-part taxon-name-part-type="genus" reg="Scolopendra">S.</tp:taxon-name-part><tp:taxon-name-part taxon-name-part-type="species" reg="viridipes">viridipes</tp:taxon-name-part></tp:taxon-name></italic>; however, it can be assumed that Dufour was actually not referring to <italic><tp:taxon-name><tp:taxon-name-part taxon-name-part-type="genus" reg="Theatops">T.</tp:taxon-name-part><tp:taxon-name-part taxon-name-part-type="species" reg="erythrocephalus">erythrocephalus</tp:taxon-name-part></tp:taxon-name></italic> when he described <italic><tp:taxon-name><tp:taxon-name-part taxon-name-part-type="genus" reg="Scolopendra">S.</tp:taxon-name-part><tp:taxon-name-part taxon-name-part-type="species" reg="viridipes">viridipes</tp:taxon-name-part></tp:taxon-name></italic>, since he did not highlighted the conspicuous ultimate leg (<abbrev xmlns:xlink="http://www.w3.org/1999/xlink" xlink:title="ultimate legs" id="ABBRID0EZICI" xlink:type="simple">UL</abbrev>) width, but pointed out a longer length; nor did he highlight the enlarged size of segment 21, remarking instead on the different sizes and shapes of TT1, 2, and 21, being these presumably smaller than the TT3–20 (Table <xref ref-type="table" rid="T1">1</xref>). These are all distinctive traits for <italic><tp:taxon-name><tp:taxon-name-part taxon-name-part-type="genus" reg="Theatops">T.</tp:taxon-name-part><tp:taxon-name-part taxon-name-part-type="species" reg="erythrocephalus">erythrocephalus</tp:taxon-name-part></tp:taxon-name></italic> (Fig. <xref ref-type="fig" rid="F1">1A</xref>).</p><p>Otherwise the exclusive colouration of <italic><tp:taxon-name><tp:taxon-name-part taxon-name-part-type="genus" reg="Scolopendra">S.</tp:taxon-name-part><tp:taxon-name-part taxon-name-part-type="species" reg="viridipes">viridipes</tp:taxon-name-part></tp:taxon-name></italic>, a “livid” dorsal habitus with greenish legs and antennae (Figs <xref ref-type="fig" rid="F2">2B</xref>, <xref ref-type="fig" rid="F3">3</xref>, <xref ref-type="fig" rid="F4">4</xref>), is an exclusive feature that clearly distinguishes it from all other Iberian <tp:taxon-name><tp:taxon-name-part taxon-name-part-type="order">Scolopendromorpha</tp:taxon-name-part></tp:taxon-name>, with one exception, <italic><tp:taxon-name><tp:taxon-name-part taxon-name-part-type="genus" reg="Scolopendra">S.</tp:taxon-name-part><tp:taxon-name-part taxon-name-part-type="species" reg="oraniensis">oraniensis</tp:taxon-name-part></tp:taxon-name></italic>. This colouration eliminates <italic><tp:taxon-name><tp:taxon-name-part taxon-name-part-type="genus" reg="Theatops">T.</tp:taxon-name-part><tp:taxon-name-part taxon-name-part-type="species" reg="erythrocephalus">erythrocephalus</tp:taxon-name-part></tp:taxon-name></italic> and all the Iberian cryptopids as candidates because they all have consistently pale yellowish to reddish integuments and appendages, with no greenish pigmentation (Fig. <xref ref-type="fig" rid="F1">1A, B</xref>).</p><p><italic><tp:taxon-name><tp:taxon-name-part taxon-name-part-type="genus" reg="Scolopendra">Scolopendra</tp:taxon-name-part><tp:taxon-name-part taxon-name-part-type="species" reg="cingulata">cingulata</tp:taxon-name-part></tp:taxon-name></italic> always has tergites with posterior transverse black pigmentation combined with shiny red, orange, or yellow colouration in their legs when juvenile (<xref ref-type="bibr" rid="B78">Voigtländer and Reip 2013</xref>), or pale yellow legs when in an adult stage (Fig. <xref ref-type="fig" rid="F1">1C</xref>). Rarely, some adult individuals of <italic><tp:taxon-name><tp:taxon-name-part taxon-name-part-type="genus" reg="Scolopendra">S.</tp:taxon-name-part><tp:taxon-name-part taxon-name-part-type="species" reg="cingulata">cingulata</tp:taxon-name-part></tp:taxon-name></italic> from central and western Spain can exhibit a barely discernible green shade on the anterior and/or posterior locomotory legs and basal antennae articles (i.e., <xref ref-type="bibr" rid="B10">Cabanillas and García-Febrero 2020</xref>). This pigmentation is absent in the populations surrounding València, the type locality of <italic><tp:taxon-name><tp:taxon-name-part taxon-name-part-type="genus" reg="Scolopendra">S.</tp:taxon-name-part><tp:taxon-name-part taxon-name-part-type="species" reg="viridipes">viridipes</tp:taxon-name-part></tp:taxon-name></italic> (Fig. <xref ref-type="fig" rid="F2">2A</xref>; <xref ref-type="bibr" rid="B8">BV 2024</xref>).</p><p>The remaining <tp:taxon-name><tp:taxon-name-part taxon-name-part-type="order">Scolopendromorpha</tp:taxon-name-part></tp:taxon-name> species inhabiting the presumed type locality of <italic><tp:taxon-name><tp:taxon-name-part taxon-name-part-type="genus" reg="Scolopendra">S.</tp:taxon-name-part><tp:taxon-name-part taxon-name-part-type="species" reg="viridipes">viridipes</tp:taxon-name-part></tp:taxon-name></italic> is <italic><tp:taxon-name><tp:taxon-name-part taxon-name-part-type="genus" reg="Scolopendra">S.</tp:taxon-name-part><tp:taxon-name-part taxon-name-part-type="species" reg="oraniensis">oraniensis</tp:taxon-name-part></tp:taxon-name></italic>. This species is variable in colouration even within local populations (Fig. <xref ref-type="fig" rid="F2">2D–I</xref>; <xref ref-type="bibr" rid="B8">BV 2024</xref>); however, the pale and greenish habitus is by far one of the most frequent variations in Valencia. Therefore, because of its compatible distribution, size, morphology, and colouration, <italic><tp:taxon-name><tp:taxon-name-part taxon-name-part-type="genus" reg="Scolopendra">S.</tp:taxon-name-part><tp:taxon-name-part taxon-name-part-type="species" reg="oraniensis">oraniensis</tp:taxon-name-part></tp:taxon-name></italic> is a good candidate to be the species to which Dufour was actually referring under the name <italic><tp:taxon-name><tp:taxon-name-part taxon-name-part-type="genus" reg="Scolopendra">S.</tp:taxon-name-part><tp:taxon-name-part taxon-name-part-type="species" reg="viridipes">viridipes</tp:taxon-name-part></tp:taxon-name></italic> (Table <xref ref-type="table" rid="T1">1</xref>, Suppl. material <xref ref-type="supplementary-material" rid="S1">1</xref>: file 1).</p><p>Hence, prior to analysing some compatible topotypic material, all features stated in the original description strongly suggest that the closest relative to <italic><tp:taxon-name><tp:taxon-name-part taxon-name-part-type="genus" reg="Scolopendra">S.</tp:taxon-name-part><tp:taxon-name-part taxon-name-part-type="species" reg="viridipes">viridipes</tp:taxon-name-part></tp:taxon-name></italic> is <italic><tp:taxon-name><tp:taxon-name-part taxon-name-part-type="genus" reg="Scolopendra">S.</tp:taxon-name-part><tp:taxon-name-part taxon-name-part-type="species" reg="oraniensis">oraniensis</tp:taxon-name-part></tp:taxon-name></italic>, if they do not belong to the same taxon.</p></tp:treatment-sec><tp:treatment-sec sec-type="Neotype and “topotypes” morphological comparisons" id="SECID0E1PCI"><title>Neotype and “topotypes” morphological comparisons.</title><p>Four colour-, morphological-, and size-compatible <italic><tp:taxon-name><tp:taxon-name-part taxon-name-part-type="genus" reg="Scolopendra">S.</tp:taxon-name-part><tp:taxon-name-part taxon-name-part-type="species" reg="viridipes">viridipes</tp:taxon-name-part></tp:taxon-name></italic> topotypes were collected in two Valencian localities known by their authorities (Figs <xref ref-type="fig" rid="F2">2B</xref>, <xref ref-type="fig" rid="F3">3</xref>, <xref ref-type="fig" rid="F4">4</xref>). All these specimens were examined and confirmed to be conspecific (Suppl. material <xref ref-type="supplementary-material" rid="S1">1</xref>: file 1). From those a neotype was selected (<xref ref-type="bibr" rid="B32">ICZN 1999</xref>: Art. 75; Figs <xref ref-type="fig" rid="F3">3</xref>, <xref ref-type="fig" rid="F4">4</xref>; Table <xref ref-type="table" rid="T3">3</xref>; Suppl. material <xref ref-type="supplementary-material" rid="S1">1</xref>: file 1). The comparison of the neotype and other “topotypes” with the syntypes of the closest relative, <italic><tp:taxon-name><tp:taxon-name-part taxon-name-part-type="genus" reg="Scolopendra">S.</tp:taxon-name-part><tp:taxon-name-part taxon-name-part-type="species" reg="oraniensis">oraniensis</tp:taxon-name-part></tp:taxon-name></italic> (Table <xref ref-type="table" rid="T1">1</xref>) confirmed that all of them shared identical diagnostic features (Table <xref ref-type="table" rid="T3">3</xref>; compare Figs <xref ref-type="fig" rid="F3">3</xref>, <xref ref-type="fig" rid="F4">4</xref> with Figs <xref ref-type="fig" rid="F7">7</xref>, <xref ref-type="fig" rid="F8">8</xref>). Hence, according to all the data presented above, <italic><tp:taxon-name><tp:taxon-name-part taxon-name-part-type="genus" reg="Scolopendra">S.</tp:taxon-name-part><tp:taxon-name-part taxon-name-part-type="species" reg="viridipes">viridipes</tp:taxon-name-part></tp:taxon-name></italic> and <italic><tp:taxon-name><tp:taxon-name-part taxon-name-part-type="genus" reg="Scolopendra">S.</tp:taxon-name-part><tp:taxon-name-part taxon-name-part-type="species" reg="oraniensis">oraniensis</tp:taxon-name-part></tp:taxon-name></italic> are here designated to be conspecific taxa.</p></tp:treatment-sec><tp:treatment-sec sec-type="Taxonomic and nomenclatural status" id="SECID0EITCI"><title>Taxonomic and nomenclatural status.</title><p>As the two taxa, <italic><tp:taxon-name><tp:taxon-name-part taxon-name-part-type="genus" reg="Scolopendra">S.</tp:taxon-name-part><tp:taxon-name-part taxon-name-part-type="species" reg="viridipes">viridipes</tp:taxon-name-part></tp:taxon-name></italic> Dufour, 1820 and <italic><tp:taxon-name><tp:taxon-name-part taxon-name-part-type="genus" reg="Scolopendra">S.</tp:taxon-name-part><tp:taxon-name-part taxon-name-part-type="species" reg="oraniensis">oraniensis</tp:taxon-name-part></tp:taxon-name></italic> Lucas, 1846, are deemed to be conspecific, the “Principle of Priority” provides preference for the name <italic><tp:taxon-name><tp:taxon-name-part taxon-name-part-type="genus" reg="Scolopendra">S.</tp:taxon-name-part><tp:taxon-name-part taxon-name-part-type="species" reg="viridipes">viridipes</tp:taxon-name-part></tp:taxon-name></italic> to replace the name <italic><tp:taxon-name><tp:taxon-name-part taxon-name-part-type="genus" reg="Scolopendra">S.</tp:taxon-name-part><tp:taxon-name-part taxon-name-part-type="species" reg="oraniensis">oraniensis</tp:taxon-name-part></tp:taxon-name></italic> (<xref ref-type="bibr" rid="B32">ICZN 1999</xref>: Art. 23, 23.2, 23.3). However, we propose the nomenclatural reversal of precedence (<xref ref-type="bibr" rid="B32">ICZN 1999</xref>: Art. 23) in favour of the prevailing usage and nomenclatural stability of the largely accepted name <italic><tp:taxon-name><tp:taxon-name-part taxon-name-part-type="genus" reg="Scolopendra">S.</tp:taxon-name-part><tp:taxon-name-part taxon-name-part-type="species" reg="oraniensis">oraniensis</tp:taxon-name-part></tp:taxon-name></italic> since the two conditions in Art. 23.9 (<xref ref-type="bibr" rid="B32">ICZN 1999</xref>) are met:</p><list list-type="order"><list-item><p>“the senior synonym  [<italic><tp:taxon-name><tp:taxon-name-part taxon-name-part-type="genus" reg="Scolopendra">S.</tp:taxon-name-part><tp:taxon-name-part taxon-name-part-type="species" reg="viridipes">viridipes</tp:taxon-name-part></tp:taxon-name></italic>] […] has not been used as a valid name after 1899" (<xref ref-type="bibr" rid="B32">ICZN 1999</xref>: Art. 23.9.1.1).
                        </p></list-item></list><p>This statement is not strictly true, since <xref ref-type="bibr" rid="B40">Kraepelin (1903)</xref> and <xref ref-type="bibr" rid="B1">Attems (1930)</xref> did use that name after 1899. Nevertheless, the use of the name in those two publications satisfy the Art. 23.9.6 (<xref ref-type="bibr" rid="B32">ICZN 1999</xref>), which clarifies that “the mentioning of a name in a synonymy [<xref ref-type="bibr" rid="B40">Kraepelin 1903</xref>], or [...] list of names [<xref ref-type="bibr" rid="B1">Attems 1930</xref>] must not be taken into account in determining usage under Art. 23.9.1.1 and 23.9.1.2".</p><list list-type="order"><list-item><p>“ [<italic><tp:taxon-name><tp:taxon-name-part taxon-name-part-type="genus" reg="Scolopendra">S.</tp:taxon-name-part><tp:taxon-name-part taxon-name-part-type="species" reg="oraniensis">oraniensis</tp:taxon-name-part></tp:taxon-name></italic>] has been used [...] as its presumed valid name, in at least 25 works, published by at least ten authors in the immediately preceding 50 years and encompassing a span of not less than ten years” (<xref ref-type="bibr" rid="B32">ICZN 1999</xref>: Art. 23.9.1.2; see Suppl. material <xref ref-type="supplementary-material" rid="S1">1</xref>: file 2).
                        </p></list-item></list><p>Hence, the name <italic><tp:taxon-name><tp:taxon-name-part taxon-name-part-type="genus" reg="Scolopendra">S.</tp:taxon-name-part><tp:taxon-name-part taxon-name-part-type="species" reg="viridipes">viridipes</tp:taxon-name-part></tp:taxon-name></italic> is here declared invalid since this is subjectively considered a senior synonym and nomen oblitum of <italic><tp:taxon-name><tp:taxon-name-part taxon-name-part-type="genus" reg="Scolopendra">S.</tp:taxon-name-part><tp:taxon-name-part taxon-name-part-type="species" reg="oraniensis">oraniensis</tp:taxon-name-part></tp:taxon-name></italic>, while the name <italic><tp:taxon-name><tp:taxon-name-part taxon-name-part-type="genus" reg="Scolopendra">S.</tp:taxon-name-part><tp:taxon-name-part taxon-name-part-type="species" reg="oraniensis">oraniensis</tp:taxon-name-part></tp:taxon-name></italic> is proposed as a nomen protectum, being fixed for unequivocal referencing of this species (<xref ref-type="bibr" rid="B32">ICZN 1999</xref>: Art. 23.9.2).</p></tp:treatment-sec><tp:treatment-sec><!--Section generated to contain objects referenced in tp:taxon-treatment.--><fig id="F2" position="float" orientation="portrait"><object-id xmlns:xlink="http://www.w3.org/1999/xlink" content-type="doi" xlink:type="simple">10.3897/zookeys.1208.122126.figure2</object-id><object-id xmlns:xlink="http://www.w3.org/1999/xlink" content-type="arpha" xlink:type="simple">8D4673FD-387E-5549-9F6D-9FB491C12DBB</object-id><label>Figure 2.</label><caption><p><bold>A</bold> topotype collection localities in the Iberian Peninsula (southwestern Europe): <italic><tp:taxon-name><tp:taxon-name-part taxon-name-part-type="genus" reg="Scolopendra">S.</tp:taxon-name-part><tp:taxon-name-part taxon-name-part-type="species" reg="viridipes">viridipes</tp:taxon-name-part></tp:taxon-name></italic> topotypes (= <italic><tp:taxon-name><tp:taxon-name-part taxon-name-part-type="genus" reg="Scolopendra">S.</tp:taxon-name-part><tp:taxon-name-part taxon-name-part-type="species" reg="oraniensis">oraniensis</tp:taxon-name-part></tp:taxon-name></italic>); V<sub>1</sub> = Moixent and V<sub>2</sub> = Xàtiva (previously San Felipe), Valencia province, Valencian Country/Community, Spain and <italic><tp:taxon-name><tp:taxon-name-part taxon-name-part-type="genus" reg="Scolopendra">S.</tp:taxon-name-part><tp:taxon-name-part taxon-name-part-type="species" reg="chlorotes">chlorotes</tp:taxon-name-part></tp:taxon-name></italic> topotypes (= <italic><tp:taxon-name><tp:taxon-name-part taxon-name-part-type="genus" reg="Scolopendra">S.</tp:taxon-name-part><tp:taxon-name-part taxon-name-part-type="species" reg="oraniensis">oraniensis</tp:taxon-name-part></tp:taxon-name></italic>); C<sub>1</sub> = Málaga municipality, C<sub>2</sub> = Alahurín de la Torre, C<sub>3</sub> = Casabermeja, C<sub>4</sub>= Totalán and C<sub>5</sub> = Estepona, Málaga province, Andalucía, Spain. The “O” points <italic><tp:taxon-name><tp:taxon-name-part taxon-name-part-type="genus" reg="Scolopendra">S.</tp:taxon-name-part><tp:taxon-name-part taxon-name-part-type="species" reg="oraniensis">oraniensis</tp:taxon-name-part></tp:taxon-name></italic> type localities, O<sub>1</sub> = Santon’s mountains [corrected from “Sauton” (sic.); <xref ref-type="bibr" rid="B52">Lucas 1846</xref>] and O<sub>2</sub> = “Between Oran and Mers-el-Kebir”, Oran province (Wilayah), Algeria <bold>B</bold> “<italic><tp:taxon-name><tp:taxon-name-part taxon-name-part-type="genus" reg="Scolopendra">S.</tp:taxon-name-part><tp:taxon-name-part taxon-name-part-type="species" reg="viridipes">viridipes</tp:taxon-name-part></tp:taxon-name></italic>” topotype 2, female, (CEUAMr22) from <bold>C</bold> Moixent, Alacant <bold>D</bold> “<italic><tp:taxon-name><tp:taxon-name-part taxon-name-part-type="genus" reg="Scolopendra">S.</tp:taxon-name-part><tp:taxon-name-part taxon-name-part-type="species" reg="chlorotes">chlorotes</tp:taxon-name-part></tp:taxon-name></italic>” topotype 6, female, (CEUAMr30) from <bold>E</bold> Alahurín de la Torre, Málaga.</p></caption><graphic xmlns:xlink="http://www.w3.org/1999/xlink" xlink:href="zookeys-1208-049_article-122126__-g002.jpg" position="float" orientation="portrait" xlink:type="simple" id="oo_1101812.jpg"><uri content-type="original_file" xlink:type="simple">https://binary.pensoft.net/fig/1101812</uri></graphic></fig><fig id="F3" position="float" orientation="portrait"><object-id xmlns:xlink="http://www.w3.org/1999/xlink" content-type="doi" xlink:type="simple">10.3897/zookeys.1208.122126.figure3</object-id><object-id xmlns:xlink="http://www.w3.org/1999/xlink" content-type="arpha" xlink:type="simple">C963C004-ECF1-518D-AF06-B5B8A6C1910A</object-id><label>Figure 3.</label><caption><p><italic><tp:taxon-name><tp:taxon-name-part taxon-name-part-type="genus" reg="Scolopendra">Scolopendra</tp:taxon-name-part><tp:taxon-name-part taxon-name-part-type="species" reg="viridipes">viridipes</tp:taxon-name-part></tp:taxon-name></italic> neotype (= <italic><tp:taxon-name><tp:taxon-name-part taxon-name-part-type="genus" reg="Scolopendra">S.</tp:taxon-name-part><tp:taxon-name-part taxon-name-part-type="species" reg="oraniensis">oraniensis</tp:taxon-name-part></tp:taxon-name></italic>); male; (“topotype 1", CEUAMr21) <bold>A</bold> cephalic plate, antennae, and <abbrev xmlns:xlink="http://www.w3.org/1999/xlink" xlink:title="tergites" id="ABBRID0EDGBI" xlink:type="simple">TT</abbrev> 1–5 <bold>B</bold> forcipular segment and sternites 1–3 <bold>C</bold> tooth plates <bold>D</bold> tergites 13–18 <bold>E</bold> sternites 10–15. Scale bars: 0.2 mm (<bold>C</bold>); 1 mm (<bold>A, B</bold>); 2 mm (<bold>D, E</bold>).</p></caption><graphic xmlns:xlink="http://www.w3.org/1999/xlink" xlink:href="zookeys-1208-049_article-122126__-g003.jpg" position="float" orientation="portrait" xlink:type="simple" id="oo_1101813.jpg"><uri content-type="original_file" xlink:type="simple">https://binary.pensoft.net/fig/1101813</uri></graphic></fig><fig id="F4" position="float" orientation="portrait"><object-id xmlns:xlink="http://www.w3.org/1999/xlink" content-type="doi" xlink:type="simple">10.3897/zookeys.1208.122126.figure4</object-id><object-id xmlns:xlink="http://www.w3.org/1999/xlink" content-type="arpha" xlink:type="simple">9A6C1DF5-F7B2-5A3A-8235-D021701EA772</object-id><label>Figure 4.</label><caption><p><italic><tp:taxon-name><tp:taxon-name-part taxon-name-part-type="genus" reg="Scolopendra">Scolopendra</tp:taxon-name-part><tp:taxon-name-part taxon-name-part-type="species" reg="viridipes">viridipes</tp:taxon-name-part></tp:taxon-name></italic> neotype (= <italic><tp:taxon-name><tp:taxon-name-part taxon-name-part-type="genus" reg="Scolopendra">S.</tp:taxon-name-part><tp:taxon-name-part taxon-name-part-type="species" reg="oraniensis">oraniensis</tp:taxon-name-part></tp:taxon-name></italic>); male; (“topotype 1", CEUAMr21) <bold>A</bold><abbrev xmlns:xlink="http://www.w3.org/1999/xlink" xlink:title="ultimate leg-bearing segment" id="ABBRID0E1HBI" xlink:type="simple">ULBS</abbrev> and <abbrev xmlns:xlink="http://www.w3.org/1999/xlink" xlink:title="ultimate legs" id="ABBRID0E5HBI" xlink:type="simple">UL</abbrev>’s dorsal view <bold>B</bold><abbrev xmlns:xlink="http://www.w3.org/1999/xlink" xlink:title="ultimate leg-bearing segment" id="ABBRID0EEIBI" xlink:type="simple">ULBS</abbrev>’s and <abbrev xmlns:xlink="http://www.w3.org/1999/xlink" xlink:title="ultimate legs" id="ABBRID0EIIBI" xlink:type="simple">UL</abbrev>’s ventral view <bold>C</bold><abbrev xmlns:xlink="http://www.w3.org/1999/xlink" xlink:title="ultimate leg-bearing segment" id="ABBRID0EOIBI" xlink:type="simple">ULBS</abbrev>’s, coxopleuron, and <abbrev xmlns:xlink="http://www.w3.org/1999/xlink" xlink:title="ultimate legs" id="ABBRID0ESIBI" xlink:type="simple">UL</abbrev>’s ventral lateral view. Scale bars: 1 mm (<bold>A, B</bold>); 2 mm (<bold>C</bold>).</p></caption><graphic xmlns:xlink="http://www.w3.org/1999/xlink" xlink:href="zookeys-1208-049_article-122126__-g004.jpg" position="float" orientation="portrait" xlink:type="simple" id="oo_1101814.jpg"><uri content-type="original_file" xlink:type="simple">https://binary.pensoft.net/fig/1101814</uri></graphic></fig><fig id="F9" position="float" orientation="portrait"><object-id xmlns:xlink="http://www.w3.org/1999/xlink" content-type="doi" xlink:type="simple">10.3897/zookeys.1208.122126.figure9</object-id><object-id xmlns:xlink="http://www.w3.org/1999/xlink" content-type="arpha" xlink:type="simple">48954DD4-7472-57E6-B68B-11EF59BBA8F2</object-id><label>Figure 9.</label><caption><p><italic><tp:taxon-name><tp:taxon-name-part taxon-name-part-type="genus" reg="Scolopendra">Scolopendra</tp:taxon-name-part><tp:taxon-name-part taxon-name-part-type="species" reg="oraniensis">oraniensis</tp:taxon-name-part></tp:taxon-name></italic> genitalia <bold>A</bold> male (CEUAMr24); and <bold>B</bold> female (CEUAMr31), and detail of the setae (arrows) on tarsus 1 (<bold>C, D)</bold> on the same specimens <bold>C</bold> male and <bold>D</bold> female. Observe that on the contrary that <xref ref-type="bibr" rid="B80">Würmli (1980)</xref> indicated, the numbers of setae are actually similar in both genders. Legend: <abbrev xmlns:xlink="http://www.w3.org/1999/xlink" xlink:title="anal valve" id="ABBRID0EWGAK" xlink:type="simple">AV</abbrev>, anal valve; G. gonopod (folded back); <abbrev xmlns:xlink="http://www.w3.org/1999/xlink" xlink:title="lamina adanalis" id="ABBRID0E1GAK" xlink:type="simple">LA</abbrev>, lamina adanalis; <abbrev xmlns:xlink="http://www.w3.org/1999/xlink" xlink:title="lateral spines" id="ABBRID0E5GAK" xlink:type="simple">LS</abbrev>, lamina subanalis; P, penis; <abbrev xmlns:xlink="http://www.w3.org/1999/xlink" xlink:title="sternite of genital segment 1" id="ABBRID0ECHAK" xlink:type="simple">SGS I</abbrev>, sternite of genital segment 1; <abbrev xmlns:xlink="http://www.w3.org/1999/xlink" xlink:title="sternite of genital segment 2" id="ABBRID0EGHAK" xlink:type="simple">SGS II</abbrev>, sternite of genital segment 2. Scale bars: 0.1 mm.</p></caption><graphic xmlns:xlink="http://www.w3.org/1999/xlink" xlink:href="zookeys-1208-049_article-122126__-g009.jpg" position="float" orientation="portrait" xlink:type="simple" id="oo_1101819.jpg"><uri content-type="original_file" xlink:type="simple">https://binary.pensoft.net/fig/1101819</uri></graphic></fig><table-wrap id="T3" position="float" orientation="portrait"><label>Table 3.</label><caption><p><italic><tp:taxon-name><tp:taxon-name-part taxon-name-part-type="genus" reg="Scolopendra">Scolopendra</tp:taxon-name-part><tp:taxon-name-part taxon-name-part-type="species" reg="oraniensis">oraniensis</tp:taxon-name-part></tp:taxon-name></italic> type series morphological comparison with <italic><tp:taxon-name><tp:taxon-name-part taxon-name-part-type="genus" reg="Scolopendra">S.</tp:taxon-name-part><tp:taxon-name-part taxon-name-part-type="species" reg="viridipes">viridipes</tp:taxon-name-part></tp:taxon-name></italic>’ and <italic><tp:taxon-name><tp:taxon-name-part taxon-name-part-type="genus" reg="Scolopendra">S.</tp:taxon-name-part><tp:taxon-name-part taxon-name-part-type="species" reg="chlorotes">chlorotes</tp:taxon-name-part></tp:taxon-name></italic>’ topotypes (= <italic><tp:taxon-name><tp:taxon-name-part taxon-name-part-type="genus" reg="Scolopendra">S.</tp:taxon-name-part><tp:taxon-name-part taxon-name-part-type="species" reg="oraniensis">oraniensis</tp:taxon-name-part></tp:taxon-name></italic>; composite data from Supplementary tables 1 and 2). <abbrev xmlns:xlink="http://www.w3.org/1999/xlink" xlink:title="apical spines" id="ABBRID0E1HAI" xlink:type="simple">AP</abbrev>, apical spines; <abbrev xmlns:xlink="http://www.w3.org/1999/xlink" xlink:title="subapical spines" id="ABBRID0E5HAI" xlink:type="simple">SAP</abbrev>, subapical spines; DS, dorsal spines; <abbrev xmlns:xlink="http://www.w3.org/1999/xlink" xlink:title="lateral spines" id="ABBRID0ECIAI" xlink:type="simple">LS</abbrev>, lateral spines; <abbrev xmlns:xlink="http://www.w3.org/1999/xlink" xlink:title="ventro-lateral spines" id="ABBRID0EGIAI" xlink:type="simple">VL</abbrev>, ventro-lateral spines; V, ventral spines; <abbrev xmlns:xlink="http://www.w3.org/1999/xlink" xlink:title="ventro-median spines" id="ABBRID0EKIAI" xlink:type="simple">VM</abbrev>, ventro-median spines; M, median spines; <abbrev xmlns:xlink="http://www.w3.org/1999/xlink" xlink:title="dorso-median spines" id="ABBRID0EOIAI" xlink:type="simple">DM</abbrev>, dorso-median spiness; <abbrev xmlns:xlink="http://www.w3.org/1999/xlink" xlink:title="prefemoral process spines" id="ABBRID0ESIAI" xlink:type="simple">SP</abbrev>, prefemoral process spines; <abbrev xmlns:xlink="http://www.w3.org/1999/xlink" xlink:title="ultimate legs" id="ABBRID0EWIAI" xlink:type="simple">UL</abbrev>; ultimate legs, <abbrev xmlns:xlink="http://www.w3.org/1999/xlink" xlink:title="ultimate leg-bearing segment" id="ABBRID0E1IAI" xlink:type="simple">ULBS</abbrev>, ultimate leg-bearing segment; T, tergite; <abbrev xmlns:xlink="http://www.w3.org/1999/xlink" xlink:title="tergites" id="ABBRID0E5IAI" xlink:type="simple">TT</abbrev>, tergites, S, sternite; <abbrev xmlns:xlink="http://www.w3.org/1999/xlink" xlink:title="sternites" id="ABBRID0ECJAI" xlink:type="simple">SS</abbrev>, sternites, RG, Retracted genitalia; * No visible (cephalic plate flexed over firsts <abbrev xmlns:xlink="http://www.w3.org/1999/xlink" xlink:title="sternites" id="ABBRID0EGJAI" xlink:type="simple">SS</abbrev>), interpretable or damaged.</p></caption><table id="TID0EABDI" rules="all"><tbody><tr><th rowspan="2" colspan="1"/><th rowspan="1" colspan="7"><italic><tp:taxon-name><tp:taxon-name-part taxon-name-part-type="genus" reg="Scolopendra">Scolopendra</tp:taxon-name-part><tp:taxon-name-part taxon-name-part-type="species" reg="oraniensis">oraniensis</tp:taxon-name-part></tp:taxon-name></italic> (type series)</th><th rowspan="2" colspan="1"><italic><tp:taxon-name><tp:taxon-name-part taxon-name-part-type="genus" reg="Scolopendra">S.</tp:taxon-name-part><tp:taxon-name-part taxon-name-part-type="species" reg="viridipes">viridipes</tp:taxon-name-part></tp:taxon-name></italic> (CEUAMr21-25)</th><th rowspan="2" colspan="1"><italic><tp:taxon-name><tp:taxon-name-part taxon-name-part-type="genus" reg="Scolopendra">S.</tp:taxon-name-part><tp:taxon-name-part taxon-name-part-type="species" reg="chlorotes">chlorotes</tp:taxon-name-part></tp:taxon-name></italic> (CEUAMr26-40)</th></tr><tr><th rowspan="1" colspan="1">Syntype “1"</th><th rowspan="1" colspan="1">Syntype “2"</th><th rowspan="1" colspan="1">Syntype “3"</th><th rowspan="1" colspan="1">Syntype “4"</th><th rowspan="1" colspan="1">Syntype “5"</th><th rowspan="1" colspan="1">Syntype “6"</th><th rowspan="1" colspan="1">Syntype “7"</th></tr><tr><td rowspan="1" colspan="1">
                  <bold>Body length in mm</bold>
                </td><td rowspan="1" colspan="1">64</td><td rowspan="1" colspan="1">60</td><td rowspan="1" colspan="1">58</td><td rowspan="1" colspan="1">52</td><td rowspan="1" colspan="1">42</td><td rowspan="1" colspan="1">41</td><td rowspan="1" colspan="1">41</td><td rowspan="1" colspan="1">35-40</td><td rowspan="1" colspan="1">26-60</td></tr><tr><td rowspan="1" colspan="1">
                  <bold>Sex</bold>
                </td><td rowspan="1" colspan="1">RG</td><td rowspan="1" colspan="1">RG</td><td rowspan="1" colspan="1">RG, probably female</td><td rowspan="1" colspan="1">RG, probably female</td><td rowspan="1" colspan="1">RG</td><td rowspan="1" colspan="1">RG</td><td rowspan="1" colspan="1">RG</td><td rowspan="1" colspan="1">–</td><td rowspan="1" colspan="1">–</td></tr><tr><td rowspan="1" colspan="1"><bold>Antenna reaching to tergite</bold>*</td><td rowspan="1" colspan="1">T2*</td><td rowspan="1" colspan="1">T2*</td><td rowspan="1" colspan="1">T2*</td><td rowspan="1" colspan="1">T2*</td><td rowspan="1" colspan="1">T2*</td><td rowspan="1" colspan="1">T2*</td><td rowspan="1" colspan="1">T2*</td><td rowspan="1" colspan="1">T3</td><td rowspan="1" colspan="1">T3</td></tr><tr><td rowspan="1" colspan="1">
                  <bold>Number of antennal articles</bold>
                </td><td rowspan="1" colspan="1">18/19</td><td rowspan="1" colspan="1">18/19</td><td rowspan="1" colspan="1">19/18</td><td rowspan="1" colspan="1">19/19</td><td rowspan="1" colspan="1">19/18</td><td rowspan="1" colspan="1">19/19</td><td rowspan="1" colspan="1">18/19</td><td rowspan="1" colspan="1">17-20</td><td rowspan="1" colspan="1">17-20</td></tr><tr><td rowspan="1" colspan="1">
                  <bold>Number of proximal glabrous articles</bold>
                </td><td rowspan="1" colspan="1">5½</td><td rowspan="1" colspan="1">5½</td><td rowspan="1" colspan="1">5½</td><td rowspan="1" colspan="1">5½</td><td rowspan="1" colspan="1">5½</td><td rowspan="1" colspan="1">5½</td><td rowspan="1" colspan="1">5½</td><td rowspan="1" colspan="1">5</td><td rowspan="1" colspan="1">5-5½</td></tr><tr><td rowspan="1" colspan="1">
                  <bold>Teeth on tooth plate</bold>
                </td><td rowspan="1" colspan="1">4+4</td><td rowspan="1" colspan="1">*</td><td rowspan="1" colspan="1">4+4</td><td rowspan="1" colspan="1">4+4</td><td rowspan="1" colspan="1">3+3</td><td rowspan="1" colspan="1">4+4</td><td rowspan="1" colspan="1">4+4</td><td rowspan="1" colspan="1">4+4</td><td rowspan="1" colspan="1">3+3; 4+4</td></tr><tr><td rowspan="1" colspan="1">
                  <bold>Teeth on forcipular trochanteroprefemoral processes Total (apical /medial)</bold>
                </td><td rowspan="1" colspan="1">3(1/2) - 3(1/2)</td><td rowspan="1" colspan="1">*</td><td rowspan="1" colspan="1">3 (1/2) - 3 (1/2)</td><td rowspan="1" colspan="1">2 (1/1) - 3 (1/2)</td><td rowspan="1" colspan="1">2 (1/1) - 2 (1/1)</td><td rowspan="1" colspan="1">3(1/2) - 3(1/2)</td><td rowspan="1" colspan="1">3(1/2) - 3(1/2)</td><td rowspan="1" colspan="1">3(1/2)</td><td rowspan="1" colspan="1">2(1/1); 3(1/2)</td></tr><tr><td rowspan="1" colspan="1">
                  <bold>Tergite paramedian sutures</bold>
                </td><td rowspan="1" colspan="1">TT2-20</td><td rowspan="1" colspan="1">TT2-20</td><td rowspan="1" colspan="1">TT2-20</td><td rowspan="1" colspan="1">TT2-20</td><td rowspan="1" colspan="1">TT2-20</td><td rowspan="1" colspan="1">TT2-20</td><td rowspan="1" colspan="1">TT2-20</td><td rowspan="1" colspan="1">TT2-20</td><td rowspan="1" colspan="1">TT2-20</td></tr><tr><td rowspan="1" colspan="1">
                  <bold>Longitudinal suture on T21</bold>
                </td><td rowspan="1" colspan="1">Present</td><td rowspan="1" colspan="1">Present</td><td rowspan="1" colspan="1">Present</td><td rowspan="1" colspan="1">Present</td><td rowspan="1" colspan="1">Present</td><td rowspan="1" colspan="1">Present</td><td rowspan="1" colspan="1">Present</td><td rowspan="1" colspan="1">Present</td><td rowspan="1" colspan="1">Present</td></tr><tr><td rowspan="1" colspan="1">
                  <bold>First tergite with complete margination</bold>
                </td><td rowspan="1" colspan="1">19</td><td rowspan="1" colspan="1">19</td><td rowspan="1" colspan="1">19</td><td rowspan="1" colspan="1">19</td><td rowspan="1" colspan="1">19</td><td rowspan="1" colspan="1">19</td><td rowspan="1" colspan="1">19</td><td rowspan="1" colspan="1">17-19</td><td rowspan="1" colspan="1">14-18</td></tr><tr><td rowspan="1" colspan="1">
                  <bold>Paramedian sutures on sternites</bold>
                </td><td rowspan="1" colspan="1">SS2-20</td><td rowspan="1" colspan="1">SS2-20</td><td rowspan="1" colspan="1">SS2-20</td><td rowspan="1" colspan="1">SS2-20</td><td rowspan="1" colspan="1">SS2-20</td><td rowspan="1" colspan="1">SS2-20</td><td rowspan="1" colspan="1">SS2-20</td><td rowspan="1" colspan="1">SS2-20</td><td rowspan="1" colspan="1">SS2-20</td></tr><tr><td rowspan="1" colspan="1">
                  <bold>Spines in coxopleuron (Left/Right)</bold>
                </td><td rowspan="1" colspan="1">1/1</td><td rowspan="1" colspan="1">1/1</td><td rowspan="1" colspan="1">1/1</td><td rowspan="1" colspan="1">1/1</td><td rowspan="1" colspan="1">1/1</td><td rowspan="1" colspan="1">1/1</td><td rowspan="1" colspan="1">1/1</td><td rowspan="1" colspan="1">1/1</td><td rowspan="1" colspan="1">1/1</td></tr><tr><td rowspan="1" colspan="1">
                  <bold>Spines in coxopleural process (Left/Right)</bold>
                </td><td rowspan="1" colspan="1"><abbrev xmlns:xlink="http://www.w3.org/1999/xlink" xlink:title="apical spines" id="ABBRID0EYYAI" xlink:type="simple">AP</abbrev>-<abbrev xmlns:xlink="http://www.w3.org/1999/xlink" xlink:title="subapical spines" id="ABBRID0E3YAI" xlink:type="simple">SAP</abbrev>: 4/5 DS: 2/1 <abbrev xmlns:xlink="http://www.w3.org/1999/xlink" xlink:title="lateral spines" id="ABBRID0EAZAI" xlink:type="simple">LS</abbrev>: 4/4 Total:10/10</td><td rowspan="1" colspan="1"><abbrev xmlns:xlink="http://www.w3.org/1999/xlink" xlink:title="apical spines" id="ABBRID0EIZAI" xlink:type="simple">AP</abbrev>-<abbrev xmlns:xlink="http://www.w3.org/1999/xlink" xlink:title="subapical spines" id="ABBRID0EMZAI" xlink:type="simple">SAP</abbrev>: 5/4 DS: 2/1 <abbrev xmlns:xlink="http://www.w3.org/1999/xlink" xlink:title="lateral spines" id="ABBRID0EQZAI" xlink:type="simple">LS</abbrev>: 4/4 Total:11/9</td><td rowspan="1" colspan="1"><abbrev xmlns:xlink="http://www.w3.org/1999/xlink" xlink:title="apical spines" id="ABBRID0EYZAI" xlink:type="simple">AP</abbrev>-<abbrev xmlns:xlink="http://www.w3.org/1999/xlink" xlink:title="subapical spines" id="ABBRID0E3ZAI" xlink:type="simple">SAP</abbrev>: 6/5 DS: 1/2 <abbrev xmlns:xlink="http://www.w3.org/1999/xlink" xlink:title="lateral spines" id="ABBRID0EA1AI" xlink:type="simple">LS</abbrev>: 6/6 Total:13/13</td><td rowspan="1" colspan="1"><abbrev xmlns:xlink="http://www.w3.org/1999/xlink" xlink:title="apical spines" id="ABBRID0EI1AI" xlink:type="simple">AP</abbrev>-<abbrev xmlns:xlink="http://www.w3.org/1999/xlink" xlink:title="subapical spines" id="ABBRID0EM1AI" xlink:type="simple">SAP</abbrev>: 5/6 DS: 3/2 <abbrev xmlns:xlink="http://www.w3.org/1999/xlink" xlink:title="lateral spines" id="ABBRID0EQ1AI" xlink:type="simple">LS</abbrev>: 6/4 Total:14/12</td><td rowspan="1" colspan="1"><abbrev xmlns:xlink="http://www.w3.org/1999/xlink" xlink:title="apical spines" id="ABBRID0EY1AI" xlink:type="simple">AP</abbrev>-<abbrev xmlns:xlink="http://www.w3.org/1999/xlink" xlink:title="subapical spines" id="ABBRID0E31AI" xlink:type="simple">SAP</abbrev>: 4/5 DS: 2/2 <abbrev xmlns:xlink="http://www.w3.org/1999/xlink" xlink:title="lateral spines" id="ABBRID0EA2AI" xlink:type="simple">LS</abbrev>: 4/6 Total:10/12</td><td rowspan="1" colspan="1"><abbrev xmlns:xlink="http://www.w3.org/1999/xlink" xlink:title="apical spines" id="ABBRID0EI2AI" xlink:type="simple">AP</abbrev>-<abbrev xmlns:xlink="http://www.w3.org/1999/xlink" xlink:title="subapical spines" id="ABBRID0EM2AI" xlink:type="simple">SAP</abbrev>: 6/5 DS: 3/2 <abbrev xmlns:xlink="http://www.w3.org/1999/xlink" xlink:title="lateral spines" id="ABBRID0EQ2AI" xlink:type="simple">LS</abbrev>: 3/4 Total:12/11</td><td rowspan="1" colspan="1"><abbrev xmlns:xlink="http://www.w3.org/1999/xlink" xlink:title="apical spines" id="ABBRID0EY2AI" xlink:type="simple">AP</abbrev>-<abbrev xmlns:xlink="http://www.w3.org/1999/xlink" xlink:title="subapical spines" id="ABBRID0E32AI" xlink:type="simple">SAP</abbrev>: 5/5 DS: 3/3 <abbrev xmlns:xlink="http://www.w3.org/1999/xlink" xlink:title="lateral spines" id="ABBRID0EA3AI" xlink:type="simple">LS</abbrev>: 4/5 Total:12/13</td><td rowspan="1" colspan="1"><abbrev xmlns:xlink="http://www.w3.org/1999/xlink" xlink:title="apical spines" id="ABBRID0EI3AI" xlink:type="simple">AP</abbrev>-<abbrev xmlns:xlink="http://www.w3.org/1999/xlink" xlink:title="subapical spines" id="ABBRID0EM3AI" xlink:type="simple">SAP</abbrev>: 4-8 DS: 1-3 <abbrev xmlns:xlink="http://www.w3.org/1999/xlink" xlink:title="lateral spines" id="ABBRID0EQ3AI" xlink:type="simple">LS</abbrev>: 2-3 Total: 7-14</td><td rowspan="1" colspan="1"><abbrev xmlns:xlink="http://www.w3.org/1999/xlink" xlink:title="apical spines" id="ABBRID0EY3AI" xlink:type="simple">AP</abbrev>-<abbrev xmlns:xlink="http://www.w3.org/1999/xlink" xlink:title="subapical spines" id="ABBRID0E33AI" xlink:type="simple">SAP</abbrev>: 4-7 DS: 0-4 <abbrev xmlns:xlink="http://www.w3.org/1999/xlink" xlink:title="lateral spines" id="ABBRID0EA4AI" xlink:type="simple">LS</abbrev>: 1-4 Total: 5-15</td></tr><tr><td rowspan="1" colspan="1">
                  <bold>Tarsal spurs on leg 1 (Left/Right)</bold>
                </td><td rowspan="1" colspan="1">2/2</td><td rowspan="1" colspan="1">2/2</td><td rowspan="1" colspan="1">2/1</td><td rowspan="1" colspan="1">2/2</td><td rowspan="1" colspan="1">2/2</td><td rowspan="1" colspan="1">2/2</td><td rowspan="1" colspan="1">2/2</td><td rowspan="1" colspan="1">0-2</td><td rowspan="1" colspan="1">1-2</td></tr><tr><td rowspan="1" colspan="1">
                  <bold>Legs with one tarsal spur</bold>
                </td><td rowspan="1" colspan="1">2-19 (Left 1-18)</td><td rowspan="1" colspan="1">2-19</td><td rowspan="1" colspan="1">2-19</td><td rowspan="1" colspan="1">2-19 (Right 1-18)</td><td rowspan="1" colspan="1">2-19</td><td rowspan="1" colspan="1">2-19</td><td rowspan="1" colspan="1">2-19</td><td rowspan="1" colspan="1">2-19</td><td rowspan="1" colspan="1">2-18 or 19</td></tr><tr><td rowspan="1" colspan="1">
                  <bold>Ultimate legs prefemoral spinulation and spines in prefemoral process (Left/Right)</bold>
                </td><td rowspan="1" colspan="1"><abbrev xmlns:xlink="http://www.w3.org/1999/xlink" xlink:title="ventro-lateral spines" id="ABBRID0ET6AI" xlink:type="simple">VL</abbrev>:4/3 V: 6/6 <abbrev xmlns:xlink="http://www.w3.org/1999/xlink" xlink:title="ventro-median spines" id="ABBRID0EX6AI" xlink:type="simple">VM</abbrev>: 4/4; M: 4/4; <abbrev xmlns:xlink="http://www.w3.org/1999/xlink" xlink:title="dorso-median spines" id="ABBRID0E26AI" xlink:type="simple">DM</abbrev>:2/2; <abbrev xmlns:xlink="http://www.w3.org/1999/xlink" xlink:title="prefemoral process spines" id="ABBRID0E66AI" xlink:type="simple">SP</abbrev>:2/2; Total: 22/21</td><td rowspan="1" colspan="1"><abbrev xmlns:xlink="http://www.w3.org/1999/xlink" xlink:title="ventro-lateral spines" id="ABBRID0EHABI" xlink:type="simple">VL</abbrev>: 3/5; V: 3/5; <abbrev xmlns:xlink="http://www.w3.org/1999/xlink" xlink:title="ventro-median spines" id="ABBRID0ELABI" xlink:type="simple">VM</abbrev>: 5/6; M: 8/6; <abbrev xmlns:xlink="http://www.w3.org/1999/xlink" xlink:title="dorso-median spines" id="ABBRID0EPABI" xlink:type="simple">DM</abbrev>:4/4; <abbrev xmlns:xlink="http://www.w3.org/1999/xlink" xlink:title="prefemoral process spines" id="ABBRID0ETABI" xlink:type="simple">SP</abbrev>:3/2; Total: 26/28</td><td rowspan="1" colspan="1"><abbrev xmlns:xlink="http://www.w3.org/1999/xlink" xlink:title="ventro-lateral spines" id="ABBRID0E2ABI" xlink:type="simple">VL</abbrev>:1/3; V: 3/2; <abbrev xmlns:xlink="http://www.w3.org/1999/xlink" xlink:title="ventro-median spines" id="ABBRID0E6ABI" xlink:type="simple">VM</abbrev>: 4/4; M: 5/5; <abbrev xmlns:xlink="http://www.w3.org/1999/xlink" xlink:title="dorso-median spines" id="ABBRID0EDBBI" xlink:type="simple">DM</abbrev>:2/2; <abbrev xmlns:xlink="http://www.w3.org/1999/xlink" xlink:title="prefemoral process spines" id="ABBRID0EHBBI" xlink:type="simple">SP</abbrev>:3/4; Total: 18/20</td><td rowspan="1" colspan="1"><abbrev xmlns:xlink="http://www.w3.org/1999/xlink" xlink:title="ventro-lateral spines" id="ABBRID0EPBBI" xlink:type="simple">VL</abbrev>:5/5; V: 5/4; <abbrev xmlns:xlink="http://www.w3.org/1999/xlink" xlink:title="ventro-median spines" id="ABBRID0ETBBI" xlink:type="simple">VM</abbrev>: 3/2; M: 5/6; <abbrev xmlns:xlink="http://www.w3.org/1999/xlink" xlink:title="dorso-median spines" id="ABBRID0EXBBI" xlink:type="simple">DM</abbrev>:2/2; <abbrev xmlns:xlink="http://www.w3.org/1999/xlink" xlink:title="prefemoral process spines" id="ABBRID0E2BBI" xlink:type="simple">SP</abbrev>:3/3; Total: 23/22</td><td rowspan="1" colspan="1"><abbrev xmlns:xlink="http://www.w3.org/1999/xlink" xlink:title="ventro-lateral spines" id="ABBRID0EDCBI" xlink:type="simple">VL</abbrev>:4/5; V: 4/6; <abbrev xmlns:xlink="http://www.w3.org/1999/xlink" xlink:title="ventro-median spines" id="ABBRID0EHCBI" xlink:type="simple">VM</abbrev>: 5/4; M: 4/6; <abbrev xmlns:xlink="http://www.w3.org/1999/xlink" xlink:title="dorso-median spines" id="ABBRID0ELCBI" xlink:type="simple">DM</abbrev>:3/4; <abbrev xmlns:xlink="http://www.w3.org/1999/xlink" xlink:title="prefemoral process spines" id="ABBRID0EPCBI" xlink:type="simple">SP</abbrev>: 2/3; Total: 22/21</td><td rowspan="1" colspan="1"><abbrev xmlns:xlink="http://www.w3.org/1999/xlink" xlink:title="ventro-lateral spines" id="ABBRID0EXCBI" xlink:type="simple">VL</abbrev>:6/5; V: 5/5; <abbrev xmlns:xlink="http://www.w3.org/1999/xlink" xlink:title="ventro-median spines" id="ABBRID0E2CBI" xlink:type="simple">VM</abbrev>: 3/5; M: 3/6; <abbrev xmlns:xlink="http://www.w3.org/1999/xlink" xlink:title="dorso-median spines" id="ABBRID0E6CBI" xlink:type="simple">DM</abbrev>:2/2; <abbrev xmlns:xlink="http://www.w3.org/1999/xlink" xlink:title="prefemoral process spines" id="ABBRID0EDDBI" xlink:type="simple">SP</abbrev>:2/2; Total: 21/25</td><td rowspan="1" colspan="1"><abbrev xmlns:xlink="http://www.w3.org/1999/xlink" xlink:title="ventro-lateral spines" id="ABBRID0ELDBI" xlink:type="simple">VL</abbrev>: 3/5; V: 3/5; <abbrev xmlns:xlink="http://www.w3.org/1999/xlink" xlink:title="ventro-median spines" id="ABBRID0EPDBI" xlink:type="simple">VM</abbrev>: 5/6; M: 6/6; <abbrev xmlns:xlink="http://www.w3.org/1999/xlink" xlink:title="dorso-median spines" id="ABBRID0ETDBI" xlink:type="simple">DM</abbrev>:2/3; <abbrev xmlns:xlink="http://www.w3.org/1999/xlink" xlink:title="prefemoral process spines" id="ABBRID0EXDBI" xlink:type="simple">SP</abbrev>:3/2; Total: 22/27</td><td rowspan="1" colspan="1"><abbrev xmlns:xlink="http://www.w3.org/1999/xlink" xlink:title="ventro-lateral spines" id="ABBRID0E6DBI" xlink:type="simple">VL</abbrev>: 3-7; V: 4-6; <abbrev xmlns:xlink="http://www.w3.org/1999/xlink" xlink:title="ventro-median spines" id="ABBRID0EDEBI" xlink:type="simple">VM</abbrev>: 3-7; M: 5-8; <abbrev xmlns:xlink="http://www.w3.org/1999/xlink" xlink:title="dorso-median spines" id="ABBRID0EHEBI" xlink:type="simple">DM</abbrev>: 2; <abbrev xmlns:xlink="http://www.w3.org/1999/xlink" xlink:title="prefemoral process spines" id="ABBRID0ELEBI" xlink:type="simple">SP</abbrev>: 2-3; Total: 19-33</td><td rowspan="1" colspan="1"><abbrev xmlns:xlink="http://www.w3.org/1999/xlink" xlink:title="ventro-lateral spines" id="ABBRID0ETEBI" xlink:type="simple">VL</abbrev>: 2-10; V: 4-10; <abbrev xmlns:xlink="http://www.w3.org/1999/xlink" xlink:title="ventro-median spines" id="ABBRID0EXEBI" xlink:type="simple">VM</abbrev>: 2-8; M: 2-10; <abbrev xmlns:xlink="http://www.w3.org/1999/xlink" xlink:title="dorso-median spines" id="ABBRID0E2EBI" xlink:type="simple">DM</abbrev>: 1-7; <abbrev xmlns:xlink="http://www.w3.org/1999/xlink" xlink:title="prefemoral process spines" id="ABBRID0E6EBI" xlink:type="simple">SP</abbrev>: 0-5; Total: 11-50</td></tr></tbody></table></table-wrap><supplementary-material xmlns:xlink="http://www.w3.org/1999/xlink" id="S1" position="float" orientation="portrait" xlink:type="simple"><object-id content-type="doi" xlink:type="simple">10.3897/zookeys.1208.122126.suppl1</object-id><object-id content-type="arpha" xlink:type="simple">C5CD79AD-2932-53EE-8B56-CC36B0BB84C7</object-id><label>Supplementary material 1</label><caption><p>Supplementary information</p></caption><statement content-type="dataType"><label>Data type</label><p>docx</p></statement><statement content-type="notes"><label>Explanation note</label><p><bold>file 1.</bold><italic><tp:taxon-name><tp:taxon-name-part taxon-name-part-type="genus" reg="Scolopendra">Scolopendra</tp:taxon-name-part><tp:taxon-name-part taxon-name-part-type="species" reg="viridipes">viridipes</tp:taxon-name-part></tp:taxon-name></italic> (=<italic><tp:taxon-name><tp:taxon-name-part taxon-name-part-type="genus" reg="Scolopendra">S.</tp:taxon-name-part><tp:taxon-name-part taxon-name-part-type="species" reg="oraniensis">oraniensis</tp:taxon-name-part></tp:taxon-name></italic>) neotype and “topotypes” morphological comparisons. <abbrev xlink:title="apical spines" id="ABBRID0EJIEK" xlink:type="simple">AP</abbrev>, apical spines. <abbrev xlink:title="subapical spines" id="ABBRID0ENIEK" xlink:type="simple">SAP</abbrev>, subapical spines. DS, dorsal spines. <abbrev xlink:title="lateral spines" id="ABBRID0ERIEK" xlink:type="simple">LS</abbrev>, lateral spines. <abbrev xlink:title="ventro-lateral spines" id="ABBRID0EVIEK" xlink:type="simple">VL</abbrev>, ventro-lateral spines. V, ventral spines. <abbrev xlink:title="ventro-median spines" id="ABBRID0EZIEK" xlink:type="simple">VM</abbrev>, ventro-median spines. M, median spines. <abbrev xlink:title="dorso-median spines" id="ABBRID0E4IEK" xlink:type="simple">DM</abbrev>, dorso-median spines. <abbrev xlink:title="prefemoral process spines" id="ABBRID0EBJEK" xlink:type="simple">SP</abbrev>, prefemoral process spines. <abbrev xlink:title="ultimate legs" id="ABBRID0EFJEK" xlink:type="simple">UL</abbrev>, ultimate legs. <abbrev xlink:title="ultimate leg-bearing segment" id="ABBRID0EJJEK" xlink:type="simple">ULBS</abbrev>, ultimate leg-bearing segment. T, tergite. <abbrev xlink:title="tergites" id="ABBRID0ENJEK" xlink:type="simple">TT</abbrev>, tergites. S, sternite. <abbrev xlink:title="sternites" id="ABBRID0ERJEK" xlink:type="simple">SS</abbrev>, sternites. RG=Retracted genitalia. *= Not visible, damaged, or regenerated. <bold>file 2.</bold> List of references satisfying the second requisite of reversal precedence of the principle of priority (<xref ref-type="bibr" rid="B32">ICZN 1999</xref>: Art. 23.9.1.2), concerning the names <tp:taxon-name><tp:taxon-name-part taxon-name-part-type="genus" reg="Scolopendra">S.</tp:taxon-name-part><tp:taxon-name-part taxon-name-part-type="species" reg="viridipes">viridipes</tp:taxon-name-part></tp:taxon-name> Dufour, 1820 and <tp:taxon-name><tp:taxon-name-part taxon-name-part-type="genus" reg="Scolopendra">S.</tp:taxon-name-part><tp:taxon-name-part taxon-name-part-type="species" reg="oraniensis">oraniensis</tp:taxon-name-part></tp:taxon-name> Lucas, 1846. <bold>file 3.</bold><italic><tp:taxon-name><tp:taxon-name-part taxon-name-part-type="genus" reg="Scolopendra">Scolopendra</tp:taxon-name-part><tp:taxon-name-part taxon-name-part-type="species" reg="chlorotes">chlorotes</tp:taxon-name-part></tp:taxon-name></italic> neotype (= <italic><tp:taxon-name><tp:taxon-name-part taxon-name-part-type="genus" reg="Scolopendra">S.</tp:taxon-name-part><tp:taxon-name-part taxon-name-part-type="species" reg="oraniensis">oraniensis</tp:taxon-name-part></tp:taxon-name></italic>) and “topotypes” morphological comparison. <abbrev xlink:title="apical spines" id="ABBRID0EHLEK" xlink:type="simple">AP</abbrev>, apical spines. <abbrev xlink:title="subapical spines" id="ABBRID0ELLEK" xlink:type="simple">SAP</abbrev>, subapical spines. DS, dorsal spines. <abbrev xlink:title="lateral spines" id="ABBRID0EPLEK" xlink:type="simple">LS</abbrev>, lateral spines. <abbrev xlink:title="ventro-lateral spines" id="ABBRID0ETLEK" xlink:type="simple">VL</abbrev>, ventro-lateral spines. V, ventral spines. <abbrev xlink:title="ventro-median spines" id="ABBRID0EXLEK" xlink:type="simple">VM</abbrev>, ventro-median spines. M, median spines. <abbrev xlink:title="dorso-median spines" id="ABBRID0E2LEK" xlink:type="simple">DM</abbrev>, dorso-median spines. <abbrev xlink:title="prefemoral process spines" id="ABBRID0E6LEK" xlink:type="simple">SP</abbrev>, prefemoral process spines. <abbrev xlink:title="ultimate legs" id="ABBRID0EDMEK" xlink:type="simple">UL</abbrev>, ultimate legs. <abbrev xlink:title="ultimate leg-bearing segment" id="ABBRID0EHMEK" xlink:type="simple">ULBS</abbrev>, ultimate leg-bearing segment. T, tergite. <abbrev xlink:title="tergites" id="ABBRID0ELMEK" xlink:type="simple">TT</abbrev>, tergites. S, sternite. <abbrev xlink:title="sternites" id="ABBRID0EPMEK" xlink:type="simple">SS</abbrev>, sternites. RG, Retracted genitalia. SN, Supernumerary spines between <abbrev xlink:title="ventro-median spines" id="ABBRID0ETMEK" xlink:type="simple">VM</abbrev> and M rows. *= Not visible, damaged, or regenerated.</p></statement><media xlink:href="zookeys-1208-049_article-122126__-s001.docx" mimetype="application" mime-subtype="vnd.openxmlformats-officedocument.wordprocessingml.document" position="float" orientation="portrait" xlink:type="simple" id="oo_1101820.docx"><uri content-type="original_file" xlink:type="simple">https://binary.pensoft.net/file/1101820</uri></media><permissions><license xlink:type="simple"><license-p>This dataset is made available under the Open Database License (http://opendatacommons.org/licenses/odbl/1.0/). The Open Database License (ODbL) is a license agreement intended to allow users to freely share, modify, and use this Dataset while maintaining this same freedom for others, provided that the original source and author(s) are credited.</license-p></license></permissions><attrib specific-use="authors">Carles Doménech</attrib></supplementary-material><table-wrap id="T1" position="float" orientation="portrait"><label>Table 1.</label><caption><p>The original descriptive morphology of <italic><tp:taxon-name><tp:taxon-name-part taxon-name-part-type="genus" reg="Scolopendra">Scolopendra</tp:taxon-name-part><tp:taxon-name-part taxon-name-part-type="species" reg="viridipes">viridipes</tp:taxon-name-part></tp:taxon-name></italic> in comparison to other <tp:taxon-name><tp:taxon-name-part taxon-name-part-type="order">Scolopendromorpha</tp:taxon-name-part></tp:taxon-name> species described in Peninsular Spain. <bold>Bold letters</bold> indicate compatible features in other species. * indicates common to the entire <tp:taxon-name><tp:taxon-name-part taxon-name-part-type="order">Scolopendromorpha</tp:taxon-name-part></tp:taxon-name>, interpretable, or poorly differentiated feature. Nr<sup>pp</sup>= Not reported, presence possible.</p></caption><table id="TID0E1YAI" rules="all"><tbody><tr><th rowspan="1" colspan="1"/><th rowspan="1" colspan="1"><italic><tp:taxon-name><tp:taxon-name-part taxon-name-part-type="genus" reg="Scolopendra">Scolopendra</tp:taxon-name-part><tp:taxon-name-part taxon-name-part-type="species" reg="viridipes">viridipes</tp:taxon-name-part></tp:taxon-name></italic> Dufour, 1820</th><th rowspan="1" colspan="1"><italic><tp:taxon-name><tp:taxon-name-part taxon-name-part-type="genus" reg="Scolopendra">S.</tp:taxon-name-part><tp:taxon-name-part taxon-name-part-type="species" reg="cingulata">cingulata</tp:taxon-name-part></tp:taxon-name></italic> Latreille, 1829</th><th rowspan="1" colspan="1"><italic><tp:taxon-name><tp:taxon-name-part taxon-name-part-type="genus" reg="Scolopendra">S.</tp:taxon-name-part><tp:taxon-name-part taxon-name-part-type="species" reg="oraniensis">oraniensis</tp:taxon-name-part></tp:taxon-name></italic> Lucas, 1846</th><th rowspan="1" colspan="1"><tp:taxon-name><tp:taxon-name-part taxon-name-part-type="genus" reg="Cryptops">Cryptops</tp:taxon-name-part> (<tp:taxon-name-part taxon-name-part-type="subgenus" reg="Cryptops">Cryptops</tp:taxon-name-part>) <tp:taxon-name-part taxon-name-part-type="species" reg="anomalans">anomalans</tp:taxon-name-part></tp:taxon-name> Newport, 1844</th><th rowspan="1" colspan="1"><tp:taxon-name><tp:taxon-name-part taxon-name-part-type="genus" reg="Cryptops">C.</tp:taxon-name-part> (<tp:taxon-name-part taxon-name-part-type="subgenus" reg="Cryptops">C.</tp:taxon-name-part>) <tp:taxon-name-part taxon-name-part-type="species" reg="hispanus">hispanus</tp:taxon-name-part></tp:taxon-name> Brölemann, 1920</th><th rowspan="1" colspan="1"><tp:taxon-name><tp:taxon-name-part taxon-name-part-type="genus" reg="Cryptops">C.</tp:taxon-name-part> (<tp:taxon-name-part taxon-name-part-type="subgenus" reg="Cryptops">C.</tp:taxon-name-part>) <tp:taxon-name-part taxon-name-part-type="species" reg="hortensis">hortensis</tp:taxon-name-part></tp:taxon-name><italic>s.s</italic> (Donovan, 1810)</th><th rowspan="1" colspan="1"><tp:taxon-name><tp:taxon-name-part taxon-name-part-type="genus" reg="Cryptops">C.</tp:taxon-name-part> (<tp:taxon-name-part taxon-name-part-type="subgenus" reg="Cryptops">C.</tp:taxon-name-part>) <tp:taxon-name-part taxon-name-part-type="species" reg="lobatus">lobatus</tp:taxon-name-part></tp:taxon-name> Verhoeff, 1931</th><th rowspan="1" colspan="1"><tp:taxon-name><tp:taxon-name-part taxon-name-part-type="genus" reg="Cryptops">C.</tp:taxon-name-part> (<tp:taxon-name-part taxon-name-part-type="subgenus" reg="Cryptops">C.</tp:taxon-name-part>) <tp:taxon-name-part taxon-name-part-type="species" reg="parisi">parisi</tp:taxon-name-part></tp:taxon-name><italic>s.s</italic> Brölemann, 1920</th><th rowspan="1" colspan="1"><tp:taxon-name><tp:taxon-name-part taxon-name-part-type="genus" reg="Cryptops">C.</tp:taxon-name-part> (<tp:taxon-name-part taxon-name-part-type="subgenus" reg="Cryptops">C.</tp:taxon-name-part>) <tp:taxon-name-part taxon-name-part-type="species" reg="trisulcatus">trisulcatus</tp:taxon-name-part></tp:taxon-name> Brölemann, 1902</th><th rowspan="1" colspan="1"><tp:taxon-name><tp:taxon-name-part taxon-name-part-type="genus" reg="Cryptops">C.</tp:taxon-name-part> (<tp:taxon-name-part taxon-name-part-type="subgenus" reg="Trygonocryptops">Trygonocryptops</tp:taxon-name-part>) <tp:taxon-name-part taxon-name-part-type="species" reg="longicornis">longicornis</tp:taxon-name-part></tp:taxon-name> (Ribaut, 1915)</th><th rowspan="1" colspan="1"><tp:taxon-name><tp:taxon-name-part taxon-name-part-type="genus" reg="Cryptops">C.</tp:taxon-name-part> (<tp:taxon-name-part taxon-name-part-type="subgenus" reg="Trygonocryptops">T.</tp:taxon-name-part>) <tp:taxon-name-part taxon-name-part-type="species" reg="similis">similis</tp:taxon-name-part></tp:taxon-name> Machado, 1953</th><th rowspan="1" colspan="1"><italic><tp:taxon-name><tp:taxon-name-part taxon-name-part-type="genus" reg="Plutonium">Plutonium</tp:taxon-name-part><tp:taxon-name-part taxon-name-part-type="species" reg="zwierleini">zwierleini</tp:taxon-name-part></tp:taxon-name></italic> Cavanna, 1881</th><th rowspan="1" colspan="1"><italic><tp:taxon-name><tp:taxon-name-part taxon-name-part-type="genus" reg="Theatops">Theatops</tp:taxon-name-part><tp:taxon-name-part taxon-name-part-type="species" reg="erythrocephalus">erythrocephalus</tp:taxon-name-part></tp:taxon-name></italic> (C. L. Koch, 1847)</th></tr><tr><td rowspan="1" colspan="1">
                  <bold>Presence in Valencianish Kingdom</bold>
                </td><td rowspan="1" colspan="1">Present</td><td rowspan="1" colspan="1">
                  <bold>Present</bold>
                </td><td rowspan="1" colspan="1">
                  <bold>Present</bold>
                </td><td rowspan="1" colspan="1">Nr<sup>pp</sup></td><td rowspan="1" colspan="1">
                  <bold>Present</bold>
                </td><td rowspan="1" colspan="1">Nr<sup>pp</sup></td><td rowspan="1" colspan="1">Absent</td><td rowspan="1" colspan="1">Nr<sup>pp</sup></td><td rowspan="1" colspan="1">Nr<sup>pp</sup></td><td rowspan="1" colspan="1">Absent</td><td rowspan="1" colspan="1">Nr<sup>pp</sup></td><td rowspan="1" colspan="1">Absent</td><td rowspan="1" colspan="1">
                  <bold>Present</bold>
                </td></tr><tr><td rowspan="1" colspan="1">
                  <bold>Ecology</bold>
                </td><td rowspan="1" colspan="1">Edaphic epigean (Lapidicola)</td><td rowspan="1" colspan="1"><bold>Edaphic epigean</bold>, troglophile</td><td rowspan="1" colspan="1"><bold>Edaphic epigean</bold>, troglophile</td><td rowspan="1" colspan="1">
                  <bold>Edaphic epigean</bold>
                </td><td rowspan="1" colspan="1"><bold>Edaphic epigean</bold>, troglophile*</td><td rowspan="1" colspan="1"><bold>Edaphic epigean</bold>, troglophile*</td><td rowspan="1" colspan="1">
                  <bold>Edaphic epigean</bold>
                </td><td rowspan="1" colspan="1">
                  <bold>Edaphic epigean</bold>
                </td><td rowspan="1" colspan="1">
                  <bold>Edaphic epigean</bold>
                </td><td rowspan="1" colspan="1">Troglobiotic</td><td rowspan="1" colspan="1">
                  <bold>Edaphic epigean</bold>
                </td><td rowspan="1" colspan="1"><bold>Edaphic, hipogean</bold>, troglophile</td><td rowspan="1" colspan="1"><bold>Edaphic epigean</bold>, troglophile</td></tr><tr><td rowspan="1" colspan="1">
                  <bold>Colouration</bold>
                </td><td rowspan="1" colspan="1">Marked pale, with antenna and legs greenish</td><td rowspan="1" colspan="1">Tergites yellowish ended with black distal edge, legs and antenna yellow to orange</td><td rowspan="1" colspan="1">
                  <bold>Pale cream to dark green or brown with antenna and legs yellowish, greenish, bluish or reddish</bold>
                </td><td rowspan="1" colspan="1">Pale yellow to reddish</td><td rowspan="1" colspan="1">Pale yellow to reddish</td><td rowspan="1" colspan="1">Reddish, sometimes pale yellow</td><td rowspan="1" colspan="1">Pale yellow to reddish</td><td rowspan="1" colspan="1">Reddish</td><td rowspan="1" colspan="1">Pale yellow</td><td rowspan="1" colspan="1">Pale yellow</td><td rowspan="1" colspan="1">Pale yellow</td><td rowspan="1" colspan="1">Pale reddish, legs and antennae usually yellowish</td><td rowspan="1" colspan="1">Pale yellow to reddish, cephalic plate and <abbrev xmlns:xlink="http://www.w3.org/1999/xlink" xlink:title="ultimate legs" id="ABBRID0E4JAG" xlink:type="simple">UL</abbrev> usually darker</td></tr><tr><td rowspan="1" colspan="1">
                  <bold>Length (in mm)</bold>
                </td><td rowspan="1" colspan="1">40.6 (18 lignes)</td><td rowspan="1" colspan="1">100-155</td><td rowspan="1" colspan="1">
                  <bold>40-65</bold>
                </td><td rowspan="1" colspan="1">
                  <bold>20-40</bold>
                </td><td rowspan="1" colspan="1">16-30</td><td rowspan="1" colspan="1">12-30</td><td rowspan="1" colspan="1">10-13.5</td><td rowspan="1" colspan="1">14-21</td><td rowspan="1" colspan="1">15-35</td><td rowspan="1" colspan="1">
                  <bold>27-38</bold>
                </td><td rowspan="1" colspan="1">30</td><td rowspan="1" colspan="1">
                  <bold>50-80</bold>
                </td><td rowspan="1" colspan="1">
                  <bold>20-45</bold>
                </td></tr><tr><td rowspan="1" colspan="1"><bold>Antennal articles’ number</bold>*</td><td rowspan="1" colspan="1">More than 15*</td><td rowspan="1" colspan="1">
                  <bold>18</bold>
                </td><td rowspan="1" colspan="1">
                  <bold>18-19</bold>
                </td><td rowspan="1" colspan="1">
                  <bold>17</bold>
                </td><td rowspan="1" colspan="1">
                  <bold>17</bold>
                </td><td rowspan="1" colspan="1">
                  <bold>17</bold>
                </td><td rowspan="1" colspan="1">
                  <bold>17</bold>
                </td><td rowspan="1" colspan="1">
                  <bold>17</bold>
                </td><td rowspan="1" colspan="1">
                  <bold>17</bold>
                </td><td rowspan="1" colspan="1">
                  <bold>17</bold>
                </td><td rowspan="1" colspan="1">
                  <bold>17</bold>
                </td><td rowspan="1" colspan="1">
                  <bold>17</bold>
                </td><td rowspan="1" colspan="1">
                  <bold>17</bold>
                </td></tr><tr><td rowspan="1" colspan="1"><bold>Antennae end in a setaceous point</bold>*</td><td rowspan="1" colspan="1">Yes*</td><td rowspan="1" colspan="1">
                  <bold>Yes</bold>
                </td><td rowspan="1" colspan="1">
                  <bold>Yes</bold>
                </td><td rowspan="1" colspan="1">
                  <bold>Yes</bold>
                </td><td rowspan="1" colspan="1">
                  <bold>Yes</bold>
                </td><td rowspan="1" colspan="1">
                  <bold>Yes</bold>
                </td><td rowspan="1" colspan="1">
                  <bold>Yes</bold>
                </td><td rowspan="1" colspan="1">
                  <bold>Yes</bold>
                </td><td rowspan="1" colspan="1">
                  <bold>Yes</bold>
                </td><td rowspan="1" colspan="1">
                  <bold>Yes</bold>
                </td><td rowspan="1" colspan="1">
                  <bold>Yes</bold>
                </td><td rowspan="1" colspan="1">
                  <bold>Yes</bold>
                </td><td rowspan="1" colspan="1">
                  <bold>Yes</bold>
                </td></tr><tr><td rowspan="1" colspan="1"><bold>Headplate shape</bold>*</td><td rowspan="1" colspan="1">Small* and oval</td><td rowspan="1" colspan="1">
                  <bold>Oval</bold>
                </td><td rowspan="1" colspan="1">
                  <bold>Oval</bold>
                </td><td rowspan="1" colspan="1">
                  <bold>Oval</bold>
                </td><td rowspan="1" colspan="1">
                  <bold>Oval</bold>
                </td><td rowspan="1" colspan="1">
                  <bold>Oval</bold>
                </td><td rowspan="1" colspan="1">
                  <bold>Oval</bold>
                </td><td rowspan="1" colspan="1">
                  <bold>Oval</bold>
                </td><td rowspan="1" colspan="1">
                  <bold>Oval</bold>
                </td><td rowspan="1" colspan="1">
                  <bold>Oval</bold>
                </td><td rowspan="1" colspan="1">
                  <bold>Oval</bold>
                </td><td rowspan="1" colspan="1">
                  <bold>Oval</bold>
                </td><td rowspan="1" colspan="1">
                  <bold>Oval</bold>
                </td></tr><tr><td rowspan="1" colspan="1"><bold>Shape of the distal palp’s article</bold> (article 3 in second maxillae’s telopodite) *</td><td rowspan="1" colspan="1">Dilated and round *</td><td rowspan="1" colspan="1">
                  <bold>Subcylindrical</bold>
                </td><td rowspan="1" colspan="1">
                  <bold>Subcylindrical</bold>
                </td><td rowspan="1" colspan="1">
                  <bold>Subcylindrical</bold>
                </td><td rowspan="1" colspan="1">
                  <bold>Subcylindrical</bold>
                </td><td rowspan="1" colspan="1">
                  <bold>Subcylindrical</bold>
                </td><td rowspan="1" colspan="1">
                  <bold>Subcylindrical</bold>
                </td><td rowspan="1" colspan="1">
                  <bold>Subcylindrical</bold>
                </td><td rowspan="1" colspan="1">
                  <bold>Subcylindrical</bold>
                </td><td rowspan="1" colspan="1">
                  <bold>Subcylindrical</bold>
                </td><td rowspan="1" colspan="1">
                  <bold>Subcylindrical</bold>
                </td><td rowspan="1" colspan="1">
                  <bold>Subcylindrical</bold>
                </td><td rowspan="1" colspan="1">
                  <bold>Subcylindrical</bold>
                </td></tr><tr><td rowspan="1" colspan="1"><bold>1<sup>st</sup>, 2<sup>nd</sup> and last tergites different in shape respect the others</bold>*</td><td rowspan="1" colspan="1">Yes*</td><td rowspan="1" colspan="1"><bold>Yes</bold>, smaller in comparison</td><td rowspan="1" colspan="1"><bold>Yes</bold>, smaller in comparison</td><td rowspan="1" colspan="1"><bold>Yes</bold>, smaller in comparison</td><td rowspan="1" colspan="1"><bold>Yes</bold>, smaller in comparison</td><td rowspan="1" colspan="1"><bold>Yes</bold>, smaller in comparison</td><td rowspan="1" colspan="1"><bold>Yes</bold>, smaller in comparison</td><td rowspan="1" colspan="1"><bold>Yes</bold>, smaller in comparison</td><td rowspan="1" colspan="1"><bold>Yes</bold>, smaller in comparison</td><td rowspan="1" colspan="1"><bold>Yes</bold>, smaller in comparison</td><td rowspan="1" colspan="1"><bold>Yes</bold>, smaller in comparison</td><td rowspan="1" colspan="1"><bold>Yes</bold>, 1<sup>st</sup> and 2<sup>nd</sup> smaller in comparison, the 21<sup>st</sup> much bigger</td><td rowspan="1" colspan="1"><bold>Yes</bold>, 1<sup>st</sup> and 2<sup>nd</sup> smaller in comparison, the 21<sup>st</sup> much bigger</td></tr><tr><td rowspan="1" colspan="1">
                  <bold>Ultimate legs length respect the locomotory legs</bold>
                </td><td rowspan="1" colspan="1">Longer than locomotor ones</td><td rowspan="1" colspan="1">
                  <bold>Longer than locomotor ones</bold>
                </td><td rowspan="1" colspan="1">
                  <bold>Longer than locomotor ones</bold>
                </td><td rowspan="1" colspan="1">
                  <bold>Longer than locomotor ones</bold>
                </td><td rowspan="1" colspan="1">
                  <bold>Longer than locomotor ones</bold>
                </td><td rowspan="1" colspan="1">
                  <bold>Longer than locomotor ones</bold>
                </td><td rowspan="1" colspan="1">
                  <bold>Longer than locomotor ones</bold>
                </td><td rowspan="1" colspan="1">
                  <bold>Longer than locomotor ones</bold>
                </td><td rowspan="1" colspan="1">
                  <bold>Longer than locomotor ones</bold>
                </td><td rowspan="1" colspan="1">
                  <bold>Much longer than locomotor ones</bold>
                </td><td rowspan="1" colspan="1">
                  <bold>Longer than locomotor ones</bold>
                </td><td rowspan="1" colspan="1">Similar in length to locomotor ones, shape markedly thicker</td><td rowspan="1" colspan="1">Similar in length to locomotor ones, shape markedly thicker</td></tr></tbody></table></table-wrap><fig id="F1" position="float" orientation="portrait"><object-id xmlns:xlink="http://www.w3.org/1999/xlink" content-type="doi" xlink:type="simple">10.3897/zookeys.1208.122126.figure1</object-id><object-id xmlns:xlink="http://www.w3.org/1999/xlink" content-type="arpha" xlink:type="simple">023C971F-DFCA-56B1-8D92-FF14D8447EE9</object-id><label>Figure 1.</label><caption><p>Representatives of <tp:taxon-name><tp:taxon-name-part taxon-name-part-type="order">Scolopendromorpha</tp:taxon-name-part></tp:taxon-name> from the Iberian Peninsula (uncollected) <bold>A</bold> family <tp:taxon-name><tp:taxon-name-part taxon-name-part-type="family">Plutoniumidae</tp:taxon-name-part></tp:taxon-name> Bollman, 1893: <italic><tp:taxon-name><tp:taxon-name-part taxon-name-part-type="genus" reg="Theatops">Theatops</tp:taxon-name-part><tp:taxon-name-part taxon-name-part-type="species" reg="erytrocephalus">erytrocephalus</tp:taxon-name-part></tp:taxon-name></italic> (C. L. Koch, 1847), Seoane do Caurel, Lugo (credit: J. Tizón) <bold>B</bold> family <tp:taxon-name><tp:taxon-name-part taxon-name-part-type="family">Cryptopidae</tp:taxon-name-part></tp:taxon-name> Kohlrausch, 1881: <italic><tp:taxon-name><tp:taxon-name-part taxon-name-part-type="genus" reg="Cryptops">Cryptops</tp:taxon-name-part></tp:taxon-name></italic> sp. Leach, 1814, Villena, Alacant (credit: D. Molina) <bold>C–I</bold> family <tp:taxon-name><tp:taxon-name-part taxon-name-part-type="family">Scolopendridae</tp:taxon-name-part></tp:taxon-name> Leach, 1814 <bold>C</bold><italic><tp:taxon-name><tp:taxon-name-part taxon-name-part-type="genus" reg="Scolopendra">Scolopendra</tp:taxon-name-part><tp:taxon-name-part taxon-name-part-type="species" reg="cingulata">cingulata</tp:taxon-name-part></tp:taxon-name></italic> Latreille, 1829, Benilloba, Alacant (credit: M. Huesca and CD) and <bold>D–I</bold><italic><tp:taxon-name><tp:taxon-name-part taxon-name-part-type="genus" reg="Scolopendra">S.</tp:taxon-name-part><tp:taxon-name-part taxon-name-part-type="species" reg="oraniensis">oraniensis</tp:taxon-name-part></tp:taxon-name></italic> Lucas, 1840. Observe that in this species the colour variants can occur sympatrically <bold>D, H, I</bold> Benilloba, Alacant and <bold>E–G</bold> Almeria Province, Andalucia (credit: F. Rodriguez Luque).</p></caption><graphic xmlns:xlink="http://www.w3.org/1999/xlink" xlink:href="zookeys-1208-049_article-122126__-g001.jpg" position="float" orientation="portrait" xlink:type="simple" id="oo_1101811.jpg"><uri content-type="original_file" xlink:type="simple">https://binary.pensoft.net/fig/1101811</uri></graphic></fig><fig id="F7" position="float" orientation="portrait"><object-id xmlns:xlink="http://www.w3.org/1999/xlink" content-type="doi" xlink:type="simple">10.3897/zookeys.1208.122126.figure7</object-id><object-id xmlns:xlink="http://www.w3.org/1999/xlink" content-type="arpha" xlink:type="simple">65DBBC01-B250-54A7-9B6B-D72F3E1EB304</object-id><label>Figure 7.</label><caption><p><italic><tp:taxon-name><tp:taxon-name-part taxon-name-part-type="genus" reg="Scolopendra">Scolopendra</tp:taxon-name-part><tp:taxon-name-part taxon-name-part-type="species" reg="oraniensis">oraniensis</tp:taxon-name-part></tp:taxon-name></italic> syntype “1"; unsexed; (<named-content xmlns:xlink="http://www.w3.org/1999/xlink" content-type="dwc:institutional_code" xlink:title="Muséum national d’Histoire Naturelle, Paris" xlink:href="http://grbio.org/institution/museum-national-dhistoire-naturelle-2" xlink:type="simple">MNHN</named-content>) <bold>A</bold> cephalic plate, antennae, and T1 <bold>B</bold> forcipular segment and sternites 1, 2 <bold>C</bold> tooth plates <bold>D</bold> tergites 3–6 <bold>E</bold> sternites 6–8. Scale bars: 0.2 mm (<bold>C</bold>); 1 mm (<bold>A, B</bold>); 2 mm (<bold>D, E</bold>).</p></caption><graphic xmlns:xlink="http://www.w3.org/1999/xlink" xlink:href="zookeys-1208-049_article-122126__-g007.jpg" position="float" orientation="portrait" xlink:type="simple" id="oo_1101817.jpg"><uri content-type="original_file" xlink:type="simple">https://binary.pensoft.net/fig/1101817</uri></graphic></fig><fig id="F8" position="float" orientation="portrait"><object-id xmlns:xlink="http://www.w3.org/1999/xlink" content-type="doi" xlink:type="simple">10.3897/zookeys.1208.122126.figure8</object-id><object-id xmlns:xlink="http://www.w3.org/1999/xlink" content-type="arpha" xlink:type="simple">98DF8A57-15EB-5ECA-9989-28CD9DF61BE0</object-id><label>Figure 8.</label><caption><p><italic><tp:taxon-name><tp:taxon-name-part taxon-name-part-type="genus" reg="Scolopendra">Scolopendra</tp:taxon-name-part><tp:taxon-name-part taxon-name-part-type="species" reg="oraniensis">oraniensis</tp:taxon-name-part></tp:taxon-name></italic> syntype “1"; unsexed; (<named-content xmlns:xlink="http://www.w3.org/1999/xlink" content-type="dwc:institutional_code" xlink:title="Muséum national d’Histoire Naturelle, Paris" xlink:href="http://grbio.org/institution/museum-national-dhistoire-naturelle-2" xlink:type="simple">MNHN</named-content>) <bold>A</bold> dorsal view of <abbrev xmlns:xlink="http://www.w3.org/1999/xlink" xlink:title="ultimate leg-bearing segment" id="ABBRID0EQQBI" xlink:type="simple">ULBS</abbrev> and <abbrev xmlns:xlink="http://www.w3.org/1999/xlink" xlink:title="ultimate legs" id="ABBRID0EUQBI" xlink:type="simple">UL</abbrev><bold>B</bold> ventral view of <abbrev xmlns:xlink="http://www.w3.org/1999/xlink" xlink:title="ultimate leg-bearing segment" id="ABBRID0E1QBI" xlink:type="simple">ULBS</abbrev> and <abbrev xmlns:xlink="http://www.w3.org/1999/xlink" xlink:title="ultimate legs" id="ABBRID0E5QBI" xlink:type="simple">UL</abbrev><bold>C</bold> lateral view of <abbrev xmlns:xlink="http://www.w3.org/1999/xlink" xlink:title="ultimate leg-bearing segment" id="ABBRID0EERBI" xlink:type="simple">ULBS</abbrev> and <abbrev xmlns:xlink="http://www.w3.org/1999/xlink" xlink:title="ultimate legs" id="ABBRID0EIRBI" xlink:type="simple">UL</abbrev><bold>D</bold> Original manuscript labels ordered chronologically. Top: old label [<italic><tp:taxon-name><tp:taxon-name-part taxon-name-part-type="genus" reg="Scolopendra">Scolopendra</tp:taxon-name-part><tp:taxon-name-part taxon-name-part-type="species" reg="canidens">canidens</tp:taxon-name-part></tp:taxon-name></italic> Newp. <italic><tp:taxon-name><tp:taxon-name-part taxon-name-part-type="genus" reg="Scolopendra"/><tp:taxon-name-part taxon-name-part-type="species" reg="oraniensis">oraniensis</tp:taxon-name-part></tp:taxon-name></italic> Luc. H. Lucas. [Leg.] Oran [type locality]; Middle: <xref ref-type="bibr" rid="B40">Kraepelin’s 1903</xref> labels [“Type de H. Lucas. <italic><tp:taxon-name><tp:taxon-name-part taxon-name-part-type="genus" reg="Scolopendra">Scol.</tp:taxon-name-part><tp:taxon-name-part taxon-name-part-type="species" reg="oraniensis">oraniensis</tp:taxon-name-part></tp:taxon-name></italic> Luc. (non <italic><tp:taxon-name><tp:taxon-name-part taxon-name-part-type="genus" reg="Scolopendra"/><tp:taxon-name-part taxon-name-part-type="species" reg="canidens">canidens</tp:taxon-name-part></tp:taxon-name></italic> Newp.)”]. Lower: <named-content xmlns:xlink="http://www.w3.org/1999/xlink" content-type="dwc:institutional_code" xlink:title="Muséum national d’Histoire Naturelle, Paris" xlink:href="http://grbio.org/institution/museum-national-dhistoire-naturelle-2" xlink:type="simple">MNHN</named-content> staff “modern” summary label. Scale bars: 1 mm (<bold>A, B</bold>); 2 mm (<bold>C</bold>).</p></caption><graphic xmlns:xlink="http://www.w3.org/1999/xlink" xlink:href="zookeys-1208-049_article-122126__-g008.jpg" position="float" orientation="portrait" xlink:type="simple" id="oo_1101818.jpg"><uri content-type="original_file" xlink:type="simple">https://binary.pensoft.net/fig/1101818</uri></graphic></fig></tp:treatment-sec><ref-list><ref id="B52"><mixed-citation xmlns:xlink="http://www.w3.org/1999/xlink" xlink:type="simple"><person-group><name name-style="western"><surname>Lucas</surname><given-names>PH</given-names></name></person-group> (<year>1846</year>) <article-title>Note sur quelques nouvelles espèces d’insectes qui habitent les possessions francaises du Nord de l’Afrique.</article-title><source>Revue Zoologique</source><volume>9</volume>: <fpage>283</fpage>–<lpage>289</lpage>.</mixed-citation></ref><ref id="B80"><mixed-citation xmlns:xlink="http://www.w3.org/1999/xlink" xlink:type="simple"><person-group><name name-style="western"><surname>Würmli</surname><given-names>M</given-names></name></person-group> (<year>1980</year>) <article-title>Statistische Unterschungen zur Systematik und postembryonalen Entwicklung der <tp:taxon-name><tp:taxon-name-part taxon-name-part-type="genus">Scolopendra</tp:taxon-name-part><tp:taxon-name-part taxon-name-part-type="species">canidens</tp:taxon-name-part></tp:taxon-name> Gruppe (<tp:taxon-name><tp:taxon-name-part taxon-name-part-type="class">Chilopoda</tp:taxon-name-part></tp:taxon-name>: <tp:taxon-name><tp:taxon-name-part taxon-name-part-type="order">Scolopendromorpha</tp:taxon-name-part></tp:taxon-name>).</article-title><source>Sitzungsberichte der Österreichischen Akademie der Wissenschaften</source><volume>189</volume>: <fpage>315</fpage>–<lpage>353</lpage>.</mixed-citation></ref><ref id="B32"><mixed-citation xmlns:xlink="http://www.w3.org/1999/xlink" xlink:type="simple">ICZN (<year>1999</year>) International Code of Zoological Nomenclature. Fourth Edition. The International Trust for Zoological Nomenclature, London, UK. <ext-link xlink:href="https://www.iczn.org/the-code/the-code-online/" ext-link-type="uri" xlink:type="simple">https://www.iczn.org/the-code/the-code-online/</ext-link></mixed-citation></ref><ref id="B7"><mixed-citation xmlns:xlink="http://www.w3.org/1999/xlink" xlink:type="simple"><person-group><name name-style="western"><surname>Brandt</surname><given-names>JF</given-names></name></person-group> (<year>1840</year>) <article-title>Observations sur les espèces qui composent le genre <tp:taxon-name><tp:taxon-name-part taxon-name-part-type="genus">Scolopendra</tp:taxon-name-part></tp:taxon-name>, suivies des charactères des espèces qui se trouvent dans le Muséum zoologique de l’ Académie des Sciences de St.-Petersbourg et de quelques coups d’ oeil sur leur distribution géographique.</article-title><source>Bulletin Scientifique publié par l’Académie Impériale des Sciences de Saint-Pétersbourg</source><volume>7</volume>(<issue>11</issue>): <fpage>147</fpage>–<lpage>160</lpage>.</mixed-citation></ref><ref id="B63"><mixed-citation xmlns:xlink="http://www.w3.org/1999/xlink" xlink:type="simple"><person-group><name name-style="western"><surname>Ranzani</surname><given-names>C</given-names></name></person-group> (<year>1841</year>) <article-title>Rendiconto delle Sedunt dell’ Imp. Academie delle Scienze Di Pietroburgo.</article-title><source>Nuovi annali delle scienze naturali</source><volume>5</volume>: <fpage>394</fpage>–<lpage>445</lpage>.</mixed-citation></ref><ref id="B62"><mixed-citation xmlns:xlink="http://www.w3.org/1999/xlink" xlink:type="simple"><person-group><name name-style="western"><surname>Pirotta</surname><given-names>R</given-names></name></person-group> (<year>1878b</year>) <article-title>I miriapodi del “Violante”.</article-title><source>Annali del Museo Civico di Storia Naturale di Genova</source><volume>11</volume>: <fpage>397</fpage>–<lpage>410</lpage>.</mixed-citation></ref><ref id="B40"><mixed-citation xmlns:xlink="http://www.w3.org/1999/xlink" xlink:type="simple"><person-group><name name-style="western"><surname>Kraepelin</surname><given-names>K</given-names></name></person-group> (<year>1903</year>) <article-title>Revision der Scolopendriden.</article-title><source>Mitteilungen aus dem Naturhistorischen Museum in Hamburg</source><volume>20</volume>(<issue>2</issue>): <fpage>1</fpage>–<lpage>276</lpage>.</mixed-citation></ref><ref id="B1"><mixed-citation xmlns:xlink="http://www.w3.org/1999/xlink" xlink:type="simple"><person-group><name name-style="western"><surname>Attems</surname><given-names>C</given-names></name></person-group> (<year>1930</year>) <source><tp:taxon-name><tp:taxon-name-part taxon-name-part-type="above-genus">Myriopoda</tp:taxon-name-part></tp:taxon-name>. 2. <tp:taxon-name><tp:taxon-name-part taxon-name-part-type="order">Scolopendromorpha</tp:taxon-name-part></tp:taxon-name>. Das Tierreich. W.</source><publisher-name>De Gruyter</publisher-name>, <publisher-loc>Berlin and Leipzig 54</publisher-loc>, <size units="page">308 pp</size>. <ext-link xlink:href="10.1515/9783112373002" ext-link-type="doi" xlink:type="simple">https://doi.org/10.1515/9783112373002</ext-link></mixed-citation></ref><ref id="B21"><mixed-citation xmlns:xlink="http://www.w3.org/1999/xlink" xlink:type="simple"><person-group><name name-style="western"><surname>Dufour</surname><given-names>JML</given-names></name></person-group> (<year>1888</year>) Souvenirs d’un savant français. A travers un siècle 1780–1865. J. Rothschild. Paris, 348 pp.</mixed-citation></ref><ref id="B31"><mixed-citation xmlns:xlink="http://www.w3.org/1999/xlink" xlink:type="simple"><person-group><name name-style="western"><surname>Hessel</surname><given-names>B</given-names></name></person-group> (<year>2000</year>) Dr. Karl Ludwig Christian Koch (8.11.1825 - 1.11.1908) Eine kurze Übersicht über das Leben und Wirken eines großen Nürnberger Naturforschers. Naturhistorische Gesellschaft Nürnberg e.V. 39–46.</mixed-citation></ref><ref id="B23"><mixed-citation xmlns:xlink="http://www.w3.org/1999/xlink" xlink:type="simple"><person-group><name name-style="western"><surname>Ferrández</surname><given-names>MA</given-names></name></person-group> (<year>2020</year>) <article-title>Léon Dufour y las arañas de España.</article-title><source>Mundo Artropodo</source><volume>8</volume>: <fpage>47</fpage>–<lpage>60</lpage>.</mixed-citation></ref><ref id="B20"><mixed-citation xmlns:xlink="http://www.w3.org/1999/xlink" xlink:type="simple"><person-group><name name-style="western"><surname>Dufour</surname><given-names>JML</given-names></name></person-group> (<year>1820</year>) <article-title>Description de dix espèces nouvelles ou peu connues d’Insectes recueillis en Espagne.</article-title><source>Annales générales des sciences physiques</source><volume>6</volume>: <fpage>307</fpage>–<lpage>317</lpage>.</mixed-citation></ref><ref id="B78"><mixed-citation xmlns:xlink="http://www.w3.org/1999/xlink" xlink:type="simple"><person-group><name name-style="western"><surname>Voigtländer</surname><given-names>K</given-names></name><name name-style="western"><surname>Reip</surname><given-names>HS</given-names></name></person-group> (<year>2013</year>) <article-title>Morphological, taxonomical and ecological contributions to the chilopod fauna of Andalusia (Sierra de Grazalema and Los Alcornocales), Spain.</article-title><source>Graellsia</source><volume>69</volume>(<issue>2</issue>): <fpage>217</fpage>–<lpage>241</lpage>. <ext-link xlink:href="10.3989/graellsia.2013.v69.088" ext-link-type="doi" xlink:type="simple">https://doi.org/10.3989/graellsia.2013.v69.088</ext-link></mixed-citation></ref><ref id="B10"><mixed-citation xmlns:xlink="http://www.w3.org/1999/xlink" xlink:type="simple"><person-group><name name-style="western"><surname>Cabanillas</surname><given-names>D</given-names></name><name name-style="western"><surname>García-Febrero</surname><given-names>O</given-names></name></person-group> (<year>2020</year>) <article-title>Primera cita de <italic><tp:taxon-name><tp:taxon-name-part taxon-name-part-type="genus">Scolopendra</tp:taxon-name-part><tp:taxon-name-part taxon-name-part-type="species">cingulata</tp:taxon-name-part></tp:taxon-name></italic> Latreille, 1829 (<tp:taxon-name><tp:taxon-name-part taxon-name-part-type="order">Scolopendromorpha</tp:taxon-name-part></tp:taxon-name>: <tp:taxon-name><tp:taxon-name-part taxon-name-part-type="family">Scolopendridae</tp:taxon-name-part></tp:taxon-name>) en las Islas Baleares (España).</article-title><source>Boletin de la Asociacion Espanola de Entomologia</source><volume>44</volume>: <fpage>203</fpage>–<lpage>206</lpage>.</mixed-citation></ref><ref id="B8"><mixed-citation xmlns:xlink="http://www.w3.org/1999/xlink" xlink:type="simple">BV [Biodiversidad Virtual] (<year>2024</year>) <tp:taxon-name><tp:taxon-name-part taxon-name-part-type="class">Chilopoda</tp:taxon-name-part></tp:taxon-name>. <ext-link xlink:href="http://www.biodiversidadvirtual.org/" ext-link-type="uri" xlink:type="simple">http://www.biodiversidadvirtual.org/</ext-link> [accession: 21 Jan. 2024]</mixed-citation></ref></ref-list></tp:taxon-treatment>
