# Supplementary material for: ﻿Taxonomic and nomenclatural reassessment of the Iberian Peninsula’s nomina obscura, Scolopendraviridipes Dufour, 1820 and S.chlorotes L. Koch in Rosenhauer, 1856 (Chilopoda, Scolopendromorpha, Scolopendridae)
Source: Zookeys. 2024 Jul 25;1208:49–80. doi: 10.3897/zookeys.1208.122126 (PMC11294732; doi:10.3897/zookeys.1208.122126)
Supplement: XML Treatment for Scolopendra chlorotes [file zookeys.1208.122126-treatment2.xml]

<!DOCTYPE tp:taxon-treatment
  PUBLIC "-//TaxonX//DTD Taxonomic Treatment Publishing DTD v0 20100105//EN" "tax-treatment-NSO.dtd">
<tp:taxon-treatment xmlns:tp="http://www.plazi.org/taxpub"><tp:treatment-meta><kwd-group><label>Taxon classification</label><kwd>
              <named-content content-type="kingdom">Animalia</named-content>
            </kwd><kwd>
              <named-content content-type="order">Scolopendromorpha</named-content>
            </kwd><kwd>
              <named-content content-type="family">Scolopendridae</named-content>
            </kwd></kwd-group><mixed-citation publication-type="journal"><person-group><name><surname>Doménech</surname><given-names>Carles</given-names></name></person-group><article-title>﻿Taxonomic and nomenclatural reassessment of the Iberian Peninsula’s <italic>nomina obscura</italic>, <italic><tp:taxon-name><tp:taxon-name-part taxon-name-part-type="genus" reg="Scolopendra">Scolopendra</tp:taxon-name-part><tp:taxon-name-part taxon-name-part-type="species" reg="viridipes">viridipes</tp:taxon-name-part></tp:taxon-name></italic> Dufour, 1820 and <italic><tp:taxon-name><tp:taxon-name-part taxon-name-part-type="genus" reg="Scolopendra">S.</tp:taxon-name-part><tp:taxon-name-part taxon-name-part-type="species" reg="chlorotes">chlorotes</tp:taxon-name-part></tp:taxon-name></italic> L. Koch in Rosenhauer, 1856 (<tp:taxon-name><tp:taxon-name-part taxon-name-part-type="class">Chilopoda</tp:taxon-name-part></tp:taxon-name>, <tp:taxon-name><tp:taxon-name-part taxon-name-part-type="order">Scolopendromorpha</tp:taxon-name-part></tp:taxon-name>, <tp:taxon-name><tp:taxon-name-part taxon-name-part-type="family">Scolopendridae</tp:taxon-name-part></tp:taxon-name>)</article-title><source>Zookeys</source><day>25</day><month>07</month><year>2024</year><volume>1208</volume><fpage>49</fpage><lpage>80</lpage><pub-id pub-id-type="doi">10.3897/zookeys.1208.122126</pub-id></mixed-citation></tp:treatment-meta><tp:nomenclature><label>﻿</label><tp:taxon-name>
            <object-id xmlns:xlink="http://www.w3.org/1999/xlink" content-type="arpha" xlink:type="simple">EA156D06-F21B-585F-9BDF-75B11DEB39C1</object-id>
            <tp:taxon-name-part taxon-name-part-type="genus" reg="Scolopendra">Scolopendra</tp:taxon-name-part>
            <tp:taxon-name-part taxon-name-part-type="species" reg="chlorotes">chlorotes</tp:taxon-name-part>
          </tp:taxon-name><tp:taxon-authority>L. Koch in Rosenhauer, 1856</tp:taxon-authority><xref ref-type="fig" rid="F2">Figs 2D, E</xref><xref ref-type="fig" rid="F5">, 5</xref><xref ref-type="fig" rid="F6">, 6</xref><xref ref-type="fig" rid="F9">, 9B, D</xref><xref ref-type="table" rid="T3">, Table 3</xref><xref ref-type="supplementary-material" rid="S1">, Suppl. material 1: file 3</xref><tp:nomenclature-citation-list><tp:nomenclature-citation><tp:taxon-name>
                <tp:taxon-name-part taxon-name-part-type="genus" reg="Scolopendra">Scolopendra</tp:taxon-name-part>
                <tp:taxon-name-part taxon-name-part-type="species" reg="chlorotes">chlorotes</tp:taxon-name-part>
              </tp:taxon-name><comment>L. Koch in Rosenhauer, 1856: 417.</comment></tp:nomenclature-citation><tp:nomenclature-citation><tp:taxon-name>
                <tp:taxon-name-part taxon-name-part-type="genus" reg="Scolopendra"/>
                <tp:taxon-name-part taxon-name-part-type="species" reg="oraniensis"/>
              </tp:taxon-name><comment>?<tp:taxon-name><tp:taxon-name-part taxon-name-part-type="genus" reg="Scolopendra">S.</tp:taxon-name-part><tp:taxon-name-part taxon-name-part-type="species" reg="oraniensis">oraniensis</tp:taxon-name-part></tp:taxon-name> Lucas, 1846: <xref ref-type="bibr" rid="B40">Kraepelin 1903</xref>: 246. </comment></tp:nomenclature-citation><tp:nomenclature-citation><tp:taxon-name>
                <tp:taxon-name-part taxon-name-part-type="genus" reg="Scolopendra">S.</tp:taxon-name-part>
                <tp:taxon-name-part taxon-name-part-type="species" reg="chlorotes">chlorotes</tp:taxon-name-part>
              </tp:taxon-name><comment>: <xref ref-type="bibr" rid="B1">Attems 1930</xref>: 49, as unrecognisable taxon.</comment></tp:nomenclature-citation></tp:nomenclature-citation-list></tp:nomenclature><tp:treatment-sec sec-type="etymology" id="SECID0EF3CI"><title>Etymology.</title><p>From the Greek word <italic>χλοερός</italic> (<italic>khloerós</italic>, verdant) and <italic>χλόη</italic> (<italic>khlóē</italic>, “the green of new growth”) meaning greenish yellow, pale green, pale, pallid, or verdant, referencing their pale greenish and yellowish leg colouration.</p></tp:treatment-sec><tp:treatment-sec sec-type="Type series and type depository" id="SECID0ET3CI"><title>Type series and type depository.</title><p>Types currently lost.</p></tp:treatment-sec><tp:treatment-sec sec-type="Collector and collection date" id="SECID0EY3CI"><title>Collector and collection date.</title><p>W. G. Rosenhauer, in 1849 (<xref ref-type="bibr" rid="B65">Rosenhauer 1856</xref>).</p></tp:treatment-sec><tp:treatment-sec sec-type="type locality" id="SECID0EC4CI"><title>Type locality.</title><p>“Near Málaga”, Andalusia, Spain.</p></tp:treatment-sec><tp:treatment-sec sec-type="distribution" id="SECID0EH4CI"><title>Distribution.</title><p>As for type locality.</p></tp:treatment-sec><tp:treatment-sec sec-type="Neotype designation" id="SECID0EM4CI"><title>Neotype designation.</title><p>With the express purpose of clarifying the taxonomic status and the type locality of the nominal taxon <italic><tp:taxon-name><tp:taxon-name-part taxon-name-part-type="genus" reg="Scolopendra">S.</tp:taxon-name-part><tp:taxon-name-part taxon-name-part-type="species" reg="chlorotes">chlorotes</tp:taxon-name-part></tp:taxon-name></italic> L. Koch in Rosenhauer, 1856, the following neotype is designated (<xref ref-type="bibr" rid="B32">ICZN 1999</xref>: Art. 75 and 76.3):</p><p>Male. Carretera de Coín, Alahurín de la Torre, Málaga province (Spain) (<named-content xmlns:xlink="http://www.w3.org/1999/xlink" content-type="dwc:verbatimCoordinates" xlink:type="simple"><named-content content-type="geo-json" specific-use="{&#34;type&#34;:&#34;Point&#34;,&#34;coordinates&#34;:[-4.516778,36.660278]}" id="NCID0EG5CI" xlink:type="simple">36°39'37'’N, 4°31'0.4'’W</named-content></named-content> 104 m a.s.l.) (Figs <xref ref-type="fig" rid="F5">5</xref>, <xref ref-type="fig" rid="F6">6</xref>; Table <xref ref-type="table" rid="T3">3</xref>; Suppl. material <xref ref-type="supplementary-material" rid="S1">1</xref>: file 1). Coll. 18 Nov. 2021. C. Doménech Leg. Repository <named-content xmlns:xlink="http://www.w3.org/1999/xlink" content-type="dwc:institutional_code" xlink:title="Colección Entomológica de la Universidad de Alicante San Vicent del Raspeig" xlink:href="http://grbio.org/institution/universidad-de-alicante" xlink:type="simple">CEUA</named-content> with the collection number CEUAMr29 (In this text also referred as “<italic><tp:taxon-name><tp:taxon-name-part taxon-name-part-type="genus" reg="Scolopendra">S.</tp:taxon-name-part><tp:taxon-name-part taxon-name-part-type="species" reg="chlorotes">chlorotes</tp:taxon-name-part></tp:taxon-name></italic> topotype 5" before its neotype designation).</p></tp:treatment-sec><tp:treatment-sec sec-type="Proposed new nomenclatural status" id="SECID0EK6CI"><title>Proposed new nomenclatural status.</title><p><italic><tp:taxon-name><tp:taxon-name-part taxon-name-part-type="genus" reg="Scolopendra">Scolopendra</tp:taxon-name-part><tp:taxon-name-part taxon-name-part-type="species" reg="chlorotes">chlorotes</tp:taxon-name-part></tp:taxon-name></italic> L. Koch in Rosenhauer, 1856 is an invalid name, here subjectively proposed as a junior synonym of <italic><tp:taxon-name><tp:taxon-name-part taxon-name-part-type="genus" reg="Scolopendra">Scolopendra</tp:taxon-name-part><tp:taxon-name-part taxon-name-part-type="species" reg="oraniensis">oraniensis</tp:taxon-name-part></tp:taxon-name></italic> Lucas, 1846.</p></tp:treatment-sec><tp:treatment-sec sec-type="description" id="SECID0EGADI"><title>Translation of the original descriptions from German</title><p>[annotations in brackets]. (Original description available from: <ext-link xmlns:xlink="http://www.w3.org/1999/xlink" xlink:href="https://www.biodiversitylibrary.org/page/42185817#page/425/mode/1up" ext-link-type="uri" xlink:type="simple">https://www.biodiversitylibrary.org/page/42185817#page/425/mode/1up</ext-link>)</p><p><italic><tp:taxon-name><tp:taxon-name-part taxon-name-part-type="genus" reg="Scolopendra">Scolopendra</tp:taxon-name-part><tp:taxon-name-part taxon-name-part-type="species" reg="chlorotes">chlorotes</tp:taxon-name-part></tp:taxon-name></italic> Koch.</p><p>Brownish green, feeding pliers [forcipules], end-shield [<abbrev xmlns:xlink="http://www.w3.org/1999/xlink" xlink:title="ultimate leg-bearing segment" id="ABBRID0EABDI" xlink:type="simple">ULBS</abbrev> tergite] and last pair of legs [terminal legs] reddish brown, on the last seven tergites, a furrow at the lateral edges [margination in tergites], on the first podomere of the last pair of legs [<abbrev xmlns:xlink="http://www.w3.org/1999/xlink" xlink:title="ultimate legs" id="ABBRID0EEBDI" xlink:type="simple">UL</abbrev> prefemur] 19 small teeth on the underside [ventral position], seven small teeth directed inward on the upper-side [medial and dorsomedial positions].</p><p>Length 20 ‘lignes’ [1 German – Nuremberg – lignes ≈ 2.11 mm; 42.22 mm].</p><p>Shiny; head [cephalic plate] longish, rather narrow, the head area dentate [probably referring to tooth plates] in the middle, tergite sides straight, those of the 3<sup>rd</sup> and the penultimate tergite rounded anteriorly, the seven last tergites with a furrow at the lateral edges [tergite margination]. Tergites with the two normal stripes [paramedian sutures], except the first and the last tergites; the end-shield [<abbrev xmlns:xlink="http://www.w3.org/1999/xlink" xlink:title="ultimate leg-bearing segment" id="ABBRID0ENBDI" xlink:type="simple">ULBS</abbrev> tergite] shows a distinct median longitudinal furrow [suture]. The sternites have two longitudinal furrows [paramedian sutures], except the last sternite. The last pair of legs short, dorsally flat, the tooth-like process at the inner angle of the first podomere short [<abbrev xmlns:xlink="http://www.w3.org/1999/xlink" xlink:title="ultimate legs" id="ABBRID0ERBDI" xlink:type="simple">UL</abbrev> prefemoral process] with two blunt teeth [spines] at the tip; at the inner side [medial position] of this podomere [<abbrev xmlns:xlink="http://www.w3.org/1999/xlink" xlink:title="ultimate legs" id="ABBRID0EVBDI" xlink:type="simple">UL</abbrev> prefemur] seven small teeth [spines] at the upper side [medial position], 19 small teeth [spines] arranged in four rows at the underside [ventral position]. Head [cephalic plate], antennae, and tergites, except the last one, brownish green, the first podomeres [prefemur, femur, and even tibia] of the legs yellowish, the last [tibia and tarsi 1 and 2] green; maxillipeds, lower lip [probably trochanterprefemoral parts of the forcipula, tooth plates or/and coxosternite], end-shield [<abbrev xmlns:xlink="http://www.w3.org/1999/xlink" xlink:title="ultimate leg-bearing segment" id="ABBRID0EZBDI" xlink:type="simple">ULBS</abbrev> tergite] and last pair of legs [<abbrev xmlns:xlink="http://www.w3.org/1999/xlink" xlink:title="ultimate legs" id="ABBRID0E4BDI" xlink:type="simple">UL</abbrev>] reddish brown, the capture-claw [forcipules] brownish black from the middle [tarsungula].</p><p>Near Malaga, sporadic.</p></tp:treatment-sec><tp:treatment-sec sec-type="remarks" id="SECID0ECCDI"><title>Remarks involving the type series and type series depository.</title><p>All attempts to locate the type series of <italic><tp:taxon-name><tp:taxon-name-part taxon-name-part-type="genus" reg="Scolopendra">S.</tp:taxon-name-part><tp:taxon-name-part taxon-name-part-type="species" reg="chlorotes">chlorotes</tp:taxon-name-part></tp:taxon-name></italic> were unsuccessful; the curators in their four probable depositories (<abbrev xmlns:xlink="http://www.w3.org/1999/xlink" xlink:title="Naturhistorisches Museum Nürnberg" id="ABBRID0ETCDI" xlink:type="simple">NHMN</abbrev>, <named-content xmlns:xlink="http://www.w3.org/1999/xlink" content-type="dwc:institutional_code" xlink:title="Natural History Museum, London" xlink:href="http://grbio.org/institution/natural-history-museum-london" xlink:type="simple">NHMUK</named-content>, <named-content xmlns:xlink="http://www.w3.org/1999/xlink" content-type="dwc:institutional_code" xlink:title="Museum für Naturkunde, Berlin" xlink:href="http://grbio.org/institution/museum-f%C3%BCr-naturkunde-berlin-zoological-collections" xlink:type="simple">ZMB</named-content>, and <abbrev xmlns:xlink="http://www.w3.org/1999/xlink" xlink:title="Friedrich-Alexander Universität" id="ABBRID0E6CDI" xlink:type="simple">FAU</abbrev>) found no samples in their collections (pers. comm. Aug. 2020 to Nov. 2021).</p><p>According to <xref ref-type="bibr" rid="B66">Rühm (1925)</xref> and <xref ref-type="bibr" rid="B31">Hessel (2000)</xref> the types of this species most probable depository should be the <named-content xmlns:xlink="http://www.w3.org/1999/xlink" content-type="dwc:institutional_code" xlink:title="Natural History Museum, London" xlink:href="http://grbio.org/institution/natural-history-museum-london" xlink:type="simple">NHMUK</named-content>, on the basis that in 1925 the Naturhistorische Gesellschaft (NHG), lacking financial resources, decided to move a large number of their specimens preserved in ethanol to the British Museum of Natural History. Nevertheless, the types of <italic><tp:taxon-name><tp:taxon-name-part taxon-name-part-type="genus" reg="Scolopendra">S.</tp:taxon-name-part><tp:taxon-name-part taxon-name-part-type="species" reg="chlorotes">chlorotes</tp:taxon-name-part></tp:taxon-name></italic> are not registered nor found there.</p><p>The other smaller part of Koch’s wet collection, probably containing this species type series, did remain at the <abbrev xmlns:xlink="http://www.w3.org/1999/xlink" xlink:title="Naturhistorisches Museum Nürnberg" id="ABBRID0E5DDI" xlink:type="simple">NHMN</abbrev>. However, the NHG rooms, their catalogues, and a large part of the collections were damaged during World War II in 1945 and presumably also the <italic><tp:taxon-name><tp:taxon-name-part taxon-name-part-type="genus" reg="Scolopendra">S.</tp:taxon-name-part><tp:taxon-name-part taxon-name-part-type="species" reg="chlorotes">chlorotes</tp:taxon-name-part></tp:taxon-name></italic> types (EM Neupert (NHG) pers. comm. Sep. 2020). Therefore, the type series of <italic><tp:taxon-name><tp:taxon-name-part taxon-name-part-type="genus" reg="Scolopendra">S.</tp:taxon-name-part><tp:taxon-name-part taxon-name-part-type="species" reg="chlorotes">chlorotes</tp:taxon-name-part></tp:taxon-name></italic> is considered to be lost.</p></tp:treatment-sec><tp:treatment-sec sec-type="description" id="SECID0EYEDI"><title>Original description comparison.</title><p>Because the type material is unavailable, the features in the original description are compared to those of other <tp:taxon-name><tp:taxon-name-part taxon-name-part-type="order">Scolopendromorpha</tp:taxon-name-part></tp:taxon-name> found in Peninsular Spain to determine to which taxon L. Koch was referring when he erected <italic><tp:taxon-name><tp:taxon-name-part taxon-name-part-type="genus" reg="Scolopendra">S.</tp:taxon-name-part><tp:taxon-name-part taxon-name-part-type="species" reg="chlorotes">chlorotes</tp:taxon-name-part></tp:taxon-name></italic> as a new species (Table <xref ref-type="table" rid="T2">2</xref>). In this case, the original description of <italic><tp:taxon-name><tp:taxon-name-part taxon-name-part-type="genus" reg="Scolopendra">S.</tp:taxon-name-part><tp:taxon-name-part taxon-name-part-type="species" reg="chlorotes">chlorotes</tp:taxon-name-part></tp:taxon-name></italic> allows exclusion of all <italic><tp:taxon-name><tp:taxon-name-part taxon-name-part-type="genus" reg="Cryptops">Cryptops</tp:taxon-name-part></tp:taxon-name></italic> species because the sternite sutures are cruciform or trigonal (rather than only the two paramedial ones) and the <abbrev xmlns:xlink="http://www.w3.org/1999/xlink" xlink:title="ultimate legs" id="ABBRID0EEGDI" xlink:type="simple">UL</abbrev> prefemoral spines and (most likely referred to as) coxosternal tooth plates are absent in this genus (<xref ref-type="bibr" rid="B67">Schileyko et al. 2020</xref>). Neither of the two Mediterranean representatives of the family <tp:taxon-name><tp:taxon-name-part taxon-name-part-type="family">Plutoniumidae</tp:taxon-name-part></tp:taxon-name> match with the morphological description of <italic><tp:taxon-name><tp:taxon-name-part taxon-name-part-type="genus" reg="Scolopendra">S.</tp:taxon-name-part><tp:taxon-name-part taxon-name-part-type="species" reg="chlorotes">chlorotes</tp:taxon-name-part></tp:taxon-name></italic> since both have sternites with a distinctive single medial longitudinal suture and none, or just one, spine on <abbrev xmlns:xlink="http://www.w3.org/1999/xlink" xlink:title="ultimate legs" id="ABBRID0E3GDI" xlink:type="simple">UL</abbrev> prefemur (<xref ref-type="bibr" rid="B6">Bonato et al. 2017b</xref>). The compatibility of <italic><tp:taxon-name><tp:taxon-name-part taxon-name-part-type="genus" reg="Scolopendra">S.</tp:taxon-name-part><tp:taxon-name-part taxon-name-part-type="species" reg="cingulata">cingulata</tp:taxon-name-part></tp:taxon-name></italic> is also rejected due to the absence of the longitudinal suture on the T21 with the incompatibilities in the prefemoral spinulation of the <abbrev xmlns:xlink="http://www.w3.org/1999/xlink" xlink:title="ultimate legs" id="ABBRID0EPHDI" xlink:type="simple">UL</abbrev> (Table <xref ref-type="table" rid="T2">2</xref>). Furthermore, all of these taxa can be also ruled out because their colours do not match with those of <italic><tp:taxon-name><tp:taxon-name-part taxon-name-part-type="genus" reg="Scolopendra">S.</tp:taxon-name-part><tp:taxon-name-part taxon-name-part-type="species" reg="chlorotes">chlorotes</tp:taxon-name-part></tp:taxon-name></italic> (Table <xref ref-type="table" rid="T2">2</xref>).</p><p>Hence, its unambiguous morphology and colouration, compatible location, and the exclusion of all other Iberian <tp:taxon-name><tp:taxon-name-part taxon-name-part-type="order">Scolopendromorpha</tp:taxon-name-part></tp:taxon-name> are facts that, combined, strongly suggest that if it is not the same taxon, the closest relative to <italic><tp:taxon-name><tp:taxon-name-part taxon-name-part-type="genus" reg="Scolopendra">S.</tp:taxon-name-part><tp:taxon-name-part taxon-name-part-type="species" reg="chlorotes">chlorotes</tp:taxon-name-part></tp:taxon-name></italic> is <italic><tp:taxon-name><tp:taxon-name-part taxon-name-part-type="genus" reg="Scolopendra">S.</tp:taxon-name-part><tp:taxon-name-part taxon-name-part-type="species" reg="oraniensis">oraniensis</tp:taxon-name-part></tp:taxon-name></italic> (Table <xref ref-type="table" rid="T2">2</xref>).</p></tp:treatment-sec><tp:treatment-sec sec-type="Neotype and “topotypes” morphological comparisons" id="SECID0EHJDI"><title>Neotype and “topotypes” morphological comparisons.</title><p>A total of fifteen <italic><tp:taxon-name><tp:taxon-name-part taxon-name-part-type="genus" reg="Scolopendra">S.</tp:taxon-name-part><tp:taxon-name-part taxon-name-part-type="species" reg="chlorotes">chlorotes</tp:taxon-name-part></tp:taxon-name></italic> topotypical specimens were collected in five municipalities “near Málaga” (L. <xref ref-type="bibr" rid="B39">Koch 1856</xref>; Figs <xref ref-type="fig" rid="F2">2A, D, E</xref>, <xref ref-type="fig" rid="F5">5</xref>, <xref ref-type="fig" rid="F6">6</xref>; Suppl. material <xref ref-type="supplementary-material" rid="S1">1</xref>: file 3). All these specimens were examined and confirmed to be conspecific (Suppl. material <xref ref-type="supplementary-material" rid="S1">1</xref>: file 3). Among those, a neotype was selected (<xref ref-type="bibr" rid="B32">ICZN 1999</xref>: Art. 75; Figs <xref ref-type="fig" rid="F5">5</xref>, <xref ref-type="fig" rid="F6">6</xref>, Table <xref ref-type="table" rid="T3">3</xref>, Suppl. material <xref ref-type="supplementary-material" rid="S1">1</xref>: file 3). The comparison of the neotype and the other “topotypes” with the seven syntypes of the closest taxon <italic><tp:taxon-name><tp:taxon-name-part taxon-name-part-type="genus" reg="Scolopendra">S.</tp:taxon-name-part><tp:taxon-name-part taxon-name-part-type="species" reg="oraniensis">oraniensis</tp:taxon-name-part></tp:taxon-name></italic> demonstrated that all these specimens possess identical diagnostic morphological features (see diagnosis and redescription above; Table <xref ref-type="table" rid="T3">3</xref>; compare Figs <xref ref-type="fig" rid="F5">5</xref>, <xref ref-type="fig" rid="F6">6</xref> with Figs <xref ref-type="fig" rid="F7">7</xref>, <xref ref-type="fig" rid="F8">8</xref>) and therefore, both taxa should be considered to be the same species.</p><p>Additionally, the neotype of <italic><tp:taxon-name><tp:taxon-name-part taxon-name-part-type="genus" reg="Scolopendra">S.</tp:taxon-name-part><tp:taxon-name-part taxon-name-part-type="species" reg="chlorotes">chlorotes</tp:taxon-name-part></tp:taxon-name></italic> and the other “topotypes” were compared with those of <italic><tp:taxon-name><tp:taxon-name-part taxon-name-part-type="genus" reg="Scolopendra">S.</tp:taxon-name-part><tp:taxon-name-part taxon-name-part-type="species" reg="viridipes">viridipes</tp:taxon-name-part></tp:taxon-name></italic>, and conspecificity was also confirmed (compare Figs <xref ref-type="fig" rid="F3">3</xref>, <xref ref-type="fig" rid="F4">4</xref> with Figs <xref ref-type="fig" rid="F5">5</xref>, <xref ref-type="fig" rid="F6">6</xref>; Table <xref ref-type="table" rid="T3">3</xref>). Consequently, <italic><tp:taxon-name><tp:taxon-name-part taxon-name-part-type="genus" reg="Scolopendra">S.</tp:taxon-name-part><tp:taxon-name-part taxon-name-part-type="species" reg="chlorotes">chlorotes</tp:taxon-name-part></tp:taxon-name></italic>, <italic><tp:taxon-name><tp:taxon-name-part taxon-name-part-type="genus" reg="Scolopendra">S.</tp:taxon-name-part><tp:taxon-name-part taxon-name-part-type="species" reg="viridipes">viridipes</tp:taxon-name-part></tp:taxon-name></italic>, and <italic><tp:taxon-name><tp:taxon-name-part taxon-name-part-type="genus" reg="Scolopendra">S.</tp:taxon-name-part><tp:taxon-name-part taxon-name-part-type="species" reg="oraniensis">oraniensis</tp:taxon-name-part></tp:taxon-name></italic> are considered a single taxon with three names (Figs <xref ref-type="fig" rid="F3">3</xref>–<xref ref-type="fig" rid="F8">8</xref>; Table <xref ref-type="table" rid="T3">3</xref>).</p></tp:treatment-sec><tp:treatment-sec sec-type="Taxonomic and nomenclatural status" id="SECID0E3ODI"><title>Taxonomic and nomenclatural status.</title><p>As long as the taxon <italic><tp:taxon-name><tp:taxon-name-part taxon-name-part-type="genus" reg="Scolopendra">S.</tp:taxon-name-part><tp:taxon-name-part taxon-name-part-type="species" reg="chlorotes">chlorotes</tp:taxon-name-part></tp:taxon-name></italic> L. Koch in Rosenhauer, 1856 is recognised as conspecific with <italic><tp:taxon-name><tp:taxon-name-part taxon-name-part-type="genus" reg="Scolopendra">S.</tp:taxon-name-part><tp:taxon-name-part taxon-name-part-type="species" reg="oraniensis">oraniensis</tp:taxon-name-part></tp:taxon-name></italic> Lucas, 1846, the principle of priority indicates that the valid name of <italic><tp:taxon-name><tp:taxon-name-part taxon-name-part-type="genus" reg="Scolopendra">S.</tp:taxon-name-part><tp:taxon-name-part taxon-name-part-type="species" reg="chlorotes">chlorotes</tp:taxon-name-part></tp:taxon-name></italic> is <italic><tp:taxon-name><tp:taxon-name-part taxon-name-part-type="genus" reg="Scolopendra">S.</tp:taxon-name-part><tp:taxon-name-part taxon-name-part-type="species" reg="oraniensis">oraniensis</tp:taxon-name-part></tp:taxon-name></italic> (<xref ref-type="bibr" rid="B32">ICZN 1999</xref>: Art. 23.3). Hence, <italic><tp:taxon-name><tp:taxon-name-part taxon-name-part-type="genus" reg="Scolopendra">S.</tp:taxon-name-part><tp:taxon-name-part taxon-name-part-type="species" reg="chlorotes">chlorotes</tp:taxon-name-part></tp:taxon-name></italic> is subjectively designated as an invalid name since it is here considered a junior synonym of <italic><tp:taxon-name><tp:taxon-name-part taxon-name-part-type="genus" reg="Scolopendra">S.</tp:taxon-name-part><tp:taxon-name-part taxon-name-part-type="species" reg="oraniensis">oraniensis</tp:taxon-name-part></tp:taxon-name></italic> (<xref ref-type="bibr" rid="B32">ICZN 1999</xref>: Art. 23.3).</p></tp:treatment-sec><tp:treatment-sec><!--Section generated to contain objects referenced in tp:taxon-treatment.--><fig id="F2" position="float" orientation="portrait"><object-id xmlns:xlink="http://www.w3.org/1999/xlink" content-type="doi" xlink:type="simple">10.3897/zookeys.1208.122126.figure2</object-id><object-id xmlns:xlink="http://www.w3.org/1999/xlink" content-type="arpha" xlink:type="simple">8D4673FD-387E-5549-9F6D-9FB491C12DBB</object-id><label>Figure 2.</label><caption><p><bold>A</bold> topotype collection localities in the Iberian Peninsula (southwestern Europe): <italic><tp:taxon-name><tp:taxon-name-part taxon-name-part-type="genus" reg="Scolopendra">S.</tp:taxon-name-part><tp:taxon-name-part taxon-name-part-type="species" reg="viridipes">viridipes</tp:taxon-name-part></tp:taxon-name></italic> topotypes (= <italic><tp:taxon-name><tp:taxon-name-part taxon-name-part-type="genus" reg="Scolopendra">S.</tp:taxon-name-part><tp:taxon-name-part taxon-name-part-type="species" reg="oraniensis">oraniensis</tp:taxon-name-part></tp:taxon-name></italic>); V<sub>1</sub> = Moixent and V<sub>2</sub> = Xàtiva (previously San Felipe), Valencia province, Valencian Country/Community, Spain and <italic><tp:taxon-name><tp:taxon-name-part taxon-name-part-type="genus" reg="Scolopendra">S.</tp:taxon-name-part><tp:taxon-name-part taxon-name-part-type="species" reg="chlorotes">chlorotes</tp:taxon-name-part></tp:taxon-name></italic> topotypes (= <italic><tp:taxon-name><tp:taxon-name-part taxon-name-part-type="genus" reg="Scolopendra">S.</tp:taxon-name-part><tp:taxon-name-part taxon-name-part-type="species" reg="oraniensis">oraniensis</tp:taxon-name-part></tp:taxon-name></italic>); C<sub>1</sub> = Málaga municipality, C<sub>2</sub> = Alahurín de la Torre, C<sub>3</sub> = Casabermeja, C<sub>4</sub>= Totalán and C<sub>5</sub> = Estepona, Málaga province, Andalucía, Spain. The “O” points <italic><tp:taxon-name><tp:taxon-name-part taxon-name-part-type="genus" reg="Scolopendra">S.</tp:taxon-name-part><tp:taxon-name-part taxon-name-part-type="species" reg="oraniensis">oraniensis</tp:taxon-name-part></tp:taxon-name></italic> type localities, O<sub>1</sub> = Santon’s mountains [corrected from “Sauton” (sic.); <xref ref-type="bibr" rid="B52">Lucas 1846</xref>] and O<sub>2</sub> = “Between Oran and Mers-el-Kebir”, Oran province (Wilayah), Algeria <bold>B</bold> “<italic><tp:taxon-name><tp:taxon-name-part taxon-name-part-type="genus" reg="Scolopendra">S.</tp:taxon-name-part><tp:taxon-name-part taxon-name-part-type="species" reg="viridipes">viridipes</tp:taxon-name-part></tp:taxon-name></italic>” topotype 2, female, (CEUAMr22) from <bold>C</bold> Moixent, Alacant <bold>D</bold> “<italic><tp:taxon-name><tp:taxon-name-part taxon-name-part-type="genus" reg="Scolopendra">S.</tp:taxon-name-part><tp:taxon-name-part taxon-name-part-type="species" reg="chlorotes">chlorotes</tp:taxon-name-part></tp:taxon-name></italic>” topotype 6, female, (CEUAMr30) from <bold>E</bold> Alahurín de la Torre, Málaga.</p></caption><graphic xmlns:xlink="http://www.w3.org/1999/xlink" xlink:href="zookeys-1208-049_article-122126__-g002.jpg" position="float" orientation="portrait" xlink:type="simple" id="oo_1101812.jpg"><uri content-type="original_file" xlink:type="simple">https://binary.pensoft.net/fig/1101812</uri></graphic></fig><fig id="F5" position="float" orientation="portrait"><object-id xmlns:xlink="http://www.w3.org/1999/xlink" content-type="doi" xlink:type="simple">10.3897/zookeys.1208.122126.figure5</object-id><object-id xmlns:xlink="http://www.w3.org/1999/xlink" content-type="arpha" xlink:type="simple">7491BE9F-A184-56F7-8BCD-D760652C339F</object-id><label>Figure 5.</label><caption><p><italic><tp:taxon-name><tp:taxon-name-part taxon-name-part-type="genus" reg="Scolopendra">Scolopendra</tp:taxon-name-part><tp:taxon-name-part taxon-name-part-type="species" reg="chlorotes">chlorotes</tp:taxon-name-part></tp:taxon-name></italic> neotype (= <italic><tp:taxon-name><tp:taxon-name-part taxon-name-part-type="genus" reg="Scolopendra">S.</tp:taxon-name-part><tp:taxon-name-part taxon-name-part-type="species" reg="oraniensis">oraniensis</tp:taxon-name-part></tp:taxon-name></italic>); male; (“topotype 5", CEUAMr29) <bold>A</bold> cephalic plate, antennae, and TT1–3 <bold>B</bold> forcipular segment and sternites 1, 2 <bold>C</bold> tooth plates <bold>D</bold> tergites 10–14 <bold>E</bold> sternites 8–12. Scale bars: 0.2 mm (<bold>C</bold>); 1 mm (<bold>A, B</bold>); 2 mm (<bold>D, E</bold>).</p></caption><graphic xmlns:xlink="http://www.w3.org/1999/xlink" xlink:href="zookeys-1208-049_article-122126__-g005.jpg" position="float" orientation="portrait" xlink:type="simple" id="oo_1101815.jpg"><uri content-type="original_file" xlink:type="simple">https://binary.pensoft.net/fig/1101815</uri></graphic></fig><fig id="F6" position="float" orientation="portrait"><object-id xmlns:xlink="http://www.w3.org/1999/xlink" content-type="doi" xlink:type="simple">10.3897/zookeys.1208.122126.figure6</object-id><object-id xmlns:xlink="http://www.w3.org/1999/xlink" content-type="arpha" xlink:type="simple">7CC523E1-FEC4-55EF-9BAF-D9FF47404113</object-id><label>Figure 6.</label><caption><p><italic><tp:taxon-name><tp:taxon-name-part taxon-name-part-type="genus" reg="Scolopendra">Scolopendra</tp:taxon-name-part><tp:taxon-name-part taxon-name-part-type="species" reg="chlorotes">chlorotes</tp:taxon-name-part></tp:taxon-name></italic> neotype (= <italic><tp:taxon-name><tp:taxon-name-part taxon-name-part-type="genus" reg="Scolopendra">S.</tp:taxon-name-part><tp:taxon-name-part taxon-name-part-type="species" reg="oraniensis">oraniensis</tp:taxon-name-part></tp:taxon-name></italic>); male; (“topotype 5", CEUAMr29) <bold>A</bold><abbrev xmlns:xlink="http://www.w3.org/1999/xlink" xlink:title="ultimate leg-bearing segment" id="ABBRID0ESLBI" xlink:type="simple">ULBS</abbrev>’s and <abbrev xmlns:xlink="http://www.w3.org/1999/xlink" xlink:title="ultimate legs" id="ABBRID0EWLBI" xlink:type="simple">UL</abbrev>’s dorsal view <bold>B</bold><abbrev xmlns:xlink="http://www.w3.org/1999/xlink" xlink:title="ultimate leg-bearing segment" id="ABBRID0E3LBI" xlink:type="simple">ULBS</abbrev>’s and <abbrev xmlns:xlink="http://www.w3.org/1999/xlink" xlink:title="ultimate legs" id="ABBRID0EAMBI" xlink:type="simple">UL</abbrev>’s ventral view <bold>C</bold><abbrev xmlns:xlink="http://www.w3.org/1999/xlink" xlink:title="ultimate leg-bearing segment" id="ABBRID0EGMBI" xlink:type="simple">ULBS</abbrev>’s, coxopleuron, and <abbrev xmlns:xlink="http://www.w3.org/1999/xlink" xlink:title="ultimate legs" id="ABBRID0EKMBI" xlink:type="simple">UL</abbrev>’s ventral lateral view. Scale bars: 1 mm (<bold>A, B</bold>); 2 mm (<bold>C</bold>).</p></caption><graphic xmlns:xlink="http://www.w3.org/1999/xlink" xlink:href="zookeys-1208-049_article-122126__-g006.jpg" position="float" orientation="portrait" xlink:type="simple" id="oo_1101816.jpg"><uri content-type="original_file" xlink:type="simple">https://binary.pensoft.net/fig/1101816</uri></graphic></fig><fig id="F9" position="float" orientation="portrait"><object-id xmlns:xlink="http://www.w3.org/1999/xlink" content-type="doi" xlink:type="simple">10.3897/zookeys.1208.122126.figure9</object-id><object-id xmlns:xlink="http://www.w3.org/1999/xlink" content-type="arpha" xlink:type="simple">48954DD4-7472-57E6-B68B-11EF59BBA8F2</object-id><label>Figure 9.</label><caption><p><italic><tp:taxon-name><tp:taxon-name-part taxon-name-part-type="genus" reg="Scolopendra">Scolopendra</tp:taxon-name-part><tp:taxon-name-part taxon-name-part-type="species" reg="oraniensis">oraniensis</tp:taxon-name-part></tp:taxon-name></italic> genitalia <bold>A</bold> male (CEUAMr24); and <bold>B</bold> female (CEUAMr31), and detail of the setae (arrows) on tarsus 1 (<bold>C, D)</bold> on the same specimens <bold>C</bold> male and <bold>D</bold> female. Observe that on the contrary that <xref ref-type="bibr" rid="B80">Würmli (1980)</xref> indicated, the numbers of setae are actually similar in both genders. Legend: <abbrev xmlns:xlink="http://www.w3.org/1999/xlink" xlink:title="anal valve" id="ABBRID0EWGAK" xlink:type="simple">AV</abbrev>, anal valve; G. gonopod (folded back); <abbrev xmlns:xlink="http://www.w3.org/1999/xlink" xlink:title="lamina adanalis" id="ABBRID0E1GAK" xlink:type="simple">LA</abbrev>, lamina adanalis; <abbrev xmlns:xlink="http://www.w3.org/1999/xlink" xlink:title="lateral spines" id="ABBRID0E5GAK" xlink:type="simple">LS</abbrev>, lamina subanalis; P, penis; <abbrev xmlns:xlink="http://www.w3.org/1999/xlink" xlink:title="sternite of genital segment 1" id="ABBRID0ECHAK" xlink:type="simple">SGS I</abbrev>, sternite of genital segment 1; <abbrev xmlns:xlink="http://www.w3.org/1999/xlink" xlink:title="sternite of genital segment 2" id="ABBRID0EGHAK" xlink:type="simple">SGS II</abbrev>, sternite of genital segment 2. Scale bars: 0.1 mm.</p></caption><graphic xmlns:xlink="http://www.w3.org/1999/xlink" xlink:href="zookeys-1208-049_article-122126__-g009.jpg" position="float" orientation="portrait" xlink:type="simple" id="oo_1101819.jpg"><uri content-type="original_file" xlink:type="simple">https://binary.pensoft.net/fig/1101819</uri></graphic></fig><table-wrap id="T3" position="float" orientation="portrait"><label>Table 3.</label><caption><p><italic><tp:taxon-name><tp:taxon-name-part taxon-name-part-type="genus" reg="Scolopendra">Scolopendra</tp:taxon-name-part><tp:taxon-name-part taxon-name-part-type="species" reg="oraniensis">oraniensis</tp:taxon-name-part></tp:taxon-name></italic> type series morphological comparison with <italic><tp:taxon-name><tp:taxon-name-part taxon-name-part-type="genus" reg="Scolopendra">S.</tp:taxon-name-part><tp:taxon-name-part taxon-name-part-type="species" reg="viridipes">viridipes</tp:taxon-name-part></tp:taxon-name></italic>’ and <italic><tp:taxon-name><tp:taxon-name-part taxon-name-part-type="genus" reg="Scolopendra">S.</tp:taxon-name-part><tp:taxon-name-part taxon-name-part-type="species" reg="chlorotes">chlorotes</tp:taxon-name-part></tp:taxon-name></italic>’ topotypes (= <italic><tp:taxon-name><tp:taxon-name-part taxon-name-part-type="genus" reg="Scolopendra">S.</tp:taxon-name-part><tp:taxon-name-part taxon-name-part-type="species" reg="oraniensis">oraniensis</tp:taxon-name-part></tp:taxon-name></italic>; composite data from Supplementary tables 1 and 2). <abbrev xmlns:xlink="http://www.w3.org/1999/xlink" xlink:title="apical spines" id="ABBRID0E1HAI" xlink:type="simple">AP</abbrev>, apical spines; <abbrev xmlns:xlink="http://www.w3.org/1999/xlink" xlink:title="subapical spines" id="ABBRID0E5HAI" xlink:type="simple">SAP</abbrev>, subapical spines; DS, dorsal spines; <abbrev xmlns:xlink="http://www.w3.org/1999/xlink" xlink:title="lateral spines" id="ABBRID0ECIAI" xlink:type="simple">LS</abbrev>, lateral spines; <abbrev xmlns:xlink="http://www.w3.org/1999/xlink" xlink:title="ventro-lateral spines" id="ABBRID0EGIAI" xlink:type="simple">VL</abbrev>, ventro-lateral spines; V, ventral spines; <abbrev xmlns:xlink="http://www.w3.org/1999/xlink" xlink:title="ventro-median spines" id="ABBRID0EKIAI" xlink:type="simple">VM</abbrev>, ventro-median spines; M, median spines; <abbrev xmlns:xlink="http://www.w3.org/1999/xlink" xlink:title="dorso-median spines" id="ABBRID0EOIAI" xlink:type="simple">DM</abbrev>, dorso-median spiness; <abbrev xmlns:xlink="http://www.w3.org/1999/xlink" xlink:title="prefemoral process spines" id="ABBRID0ESIAI" xlink:type="simple">SP</abbrev>, prefemoral process spines; <abbrev xmlns:xlink="http://www.w3.org/1999/xlink" xlink:title="ultimate legs" id="ABBRID0EWIAI" xlink:type="simple">UL</abbrev>; ultimate legs, <abbrev xmlns:xlink="http://www.w3.org/1999/xlink" xlink:title="ultimate leg-bearing segment" id="ABBRID0E1IAI" xlink:type="simple">ULBS</abbrev>, ultimate leg-bearing segment; T, tergite; <abbrev xmlns:xlink="http://www.w3.org/1999/xlink" xlink:title="tergites" id="ABBRID0E5IAI" xlink:type="simple">TT</abbrev>, tergites, S, sternite; <abbrev xmlns:xlink="http://www.w3.org/1999/xlink" xlink:title="sternites" id="ABBRID0ECJAI" xlink:type="simple">SS</abbrev>, sternites, RG, Retracted genitalia; * No visible (cephalic plate flexed over firsts <abbrev xmlns:xlink="http://www.w3.org/1999/xlink" xlink:title="sternites" id="ABBRID0EGJAI" xlink:type="simple">SS</abbrev>), interpretable or damaged.</p></caption><table id="TID0EABDI" rules="all"><tbody><tr><th rowspan="2" colspan="1"/><th rowspan="1" colspan="7"><italic><tp:taxon-name><tp:taxon-name-part taxon-name-part-type="genus" reg="Scolopendra">Scolopendra</tp:taxon-name-part><tp:taxon-name-part taxon-name-part-type="species" reg="oraniensis">oraniensis</tp:taxon-name-part></tp:taxon-name></italic> (type series)</th><th rowspan="2" colspan="1"><italic><tp:taxon-name><tp:taxon-name-part taxon-name-part-type="genus" reg="Scolopendra">S.</tp:taxon-name-part><tp:taxon-name-part taxon-name-part-type="species" reg="viridipes">viridipes</tp:taxon-name-part></tp:taxon-name></italic> (CEUAMr21-25)</th><th rowspan="2" colspan="1"><italic><tp:taxon-name><tp:taxon-name-part taxon-name-part-type="genus" reg="Scolopendra">S.</tp:taxon-name-part><tp:taxon-name-part taxon-name-part-type="species" reg="chlorotes">chlorotes</tp:taxon-name-part></tp:taxon-name></italic> (CEUAMr26-40)</th></tr><tr><th rowspan="1" colspan="1">Syntype “1"</th><th rowspan="1" colspan="1">Syntype “2"</th><th rowspan="1" colspan="1">Syntype “3"</th><th rowspan="1" colspan="1">Syntype “4"</th><th rowspan="1" colspan="1">Syntype “5"</th><th rowspan="1" colspan="1">Syntype “6"</th><th rowspan="1" colspan="1">Syntype “7"</th></tr><tr><td rowspan="1" colspan="1">
                  <bold>Body length in mm</bold>
                </td><td rowspan="1" colspan="1">64</td><td rowspan="1" colspan="1">60</td><td rowspan="1" colspan="1">58</td><td rowspan="1" colspan="1">52</td><td rowspan="1" colspan="1">42</td><td rowspan="1" colspan="1">41</td><td rowspan="1" colspan="1">41</td><td rowspan="1" colspan="1">35-40</td><td rowspan="1" colspan="1">26-60</td></tr><tr><td rowspan="1" colspan="1">
                  <bold>Sex</bold>
                </td><td rowspan="1" colspan="1">RG</td><td rowspan="1" colspan="1">RG</td><td rowspan="1" colspan="1">RG, probably female</td><td rowspan="1" colspan="1">RG, probably female</td><td rowspan="1" colspan="1">RG</td><td rowspan="1" colspan="1">RG</td><td rowspan="1" colspan="1">RG</td><td rowspan="1" colspan="1">–</td><td rowspan="1" colspan="1">–</td></tr><tr><td rowspan="1" colspan="1"><bold>Antenna reaching to tergite</bold>*</td><td rowspan="1" colspan="1">T2*</td><td rowspan="1" colspan="1">T2*</td><td rowspan="1" colspan="1">T2*</td><td rowspan="1" colspan="1">T2*</td><td rowspan="1" colspan="1">T2*</td><td rowspan="1" colspan="1">T2*</td><td rowspan="1" colspan="1">T2*</td><td rowspan="1" colspan="1">T3</td><td rowspan="1" colspan="1">T3</td></tr><tr><td rowspan="1" colspan="1">
                  <bold>Number of antennal articles</bold>
                </td><td rowspan="1" colspan="1">18/19</td><td rowspan="1" colspan="1">18/19</td><td rowspan="1" colspan="1">19/18</td><td rowspan="1" colspan="1">19/19</td><td rowspan="1" colspan="1">19/18</td><td rowspan="1" colspan="1">19/19</td><td rowspan="1" colspan="1">18/19</td><td rowspan="1" colspan="1">17-20</td><td rowspan="1" colspan="1">17-20</td></tr><tr><td rowspan="1" colspan="1">
                  <bold>Number of proximal glabrous articles</bold>
                </td><td rowspan="1" colspan="1">5½</td><td rowspan="1" colspan="1">5½</td><td rowspan="1" colspan="1">5½</td><td rowspan="1" colspan="1">5½</td><td rowspan="1" colspan="1">5½</td><td rowspan="1" colspan="1">5½</td><td rowspan="1" colspan="1">5½</td><td rowspan="1" colspan="1">5</td><td rowspan="1" colspan="1">5-5½</td></tr><tr><td rowspan="1" colspan="1">
                  <bold>Teeth on tooth plate</bold>
                </td><td rowspan="1" colspan="1">4+4</td><td rowspan="1" colspan="1">*</td><td rowspan="1" colspan="1">4+4</td><td rowspan="1" colspan="1">4+4</td><td rowspan="1" colspan="1">3+3</td><td rowspan="1" colspan="1">4+4</td><td rowspan="1" colspan="1">4+4</td><td rowspan="1" colspan="1">4+4</td><td rowspan="1" colspan="1">3+3; 4+4</td></tr><tr><td rowspan="1" colspan="1">
                  <bold>Teeth on forcipular trochanteroprefemoral processes Total (apical /medial)</bold>
                </td><td rowspan="1" colspan="1">3(1/2) - 3(1/2)</td><td rowspan="1" colspan="1">*</td><td rowspan="1" colspan="1">3 (1/2) - 3 (1/2)</td><td rowspan="1" colspan="1">2 (1/1) - 3 (1/2)</td><td rowspan="1" colspan="1">2 (1/1) - 2 (1/1)</td><td rowspan="1" colspan="1">3(1/2) - 3(1/2)</td><td rowspan="1" colspan="1">3(1/2) - 3(1/2)</td><td rowspan="1" colspan="1">3(1/2)</td><td rowspan="1" colspan="1">2(1/1); 3(1/2)</td></tr><tr><td rowspan="1" colspan="1">
                  <bold>Tergite paramedian sutures</bold>
                </td><td rowspan="1" colspan="1">TT2-20</td><td rowspan="1" colspan="1">TT2-20</td><td rowspan="1" colspan="1">TT2-20</td><td rowspan="1" colspan="1">TT2-20</td><td rowspan="1" colspan="1">TT2-20</td><td rowspan="1" colspan="1">TT2-20</td><td rowspan="1" colspan="1">TT2-20</td><td rowspan="1" colspan="1">TT2-20</td><td rowspan="1" colspan="1">TT2-20</td></tr><tr><td rowspan="1" colspan="1">
                  <bold>Longitudinal suture on T21</bold>
                </td><td rowspan="1" colspan="1">Present</td><td rowspan="1" colspan="1">Present</td><td rowspan="1" colspan="1">Present</td><td rowspan="1" colspan="1">Present</td><td rowspan="1" colspan="1">Present</td><td rowspan="1" colspan="1">Present</td><td rowspan="1" colspan="1">Present</td><td rowspan="1" colspan="1">Present</td><td rowspan="1" colspan="1">Present</td></tr><tr><td rowspan="1" colspan="1">
                  <bold>First tergite with complete margination</bold>
                </td><td rowspan="1" colspan="1">19</td><td rowspan="1" colspan="1">19</td><td rowspan="1" colspan="1">19</td><td rowspan="1" colspan="1">19</td><td rowspan="1" colspan="1">19</td><td rowspan="1" colspan="1">19</td><td rowspan="1" colspan="1">19</td><td rowspan="1" colspan="1">17-19</td><td rowspan="1" colspan="1">14-18</td></tr><tr><td rowspan="1" colspan="1">
                  <bold>Paramedian sutures on sternites</bold>
                </td><td rowspan="1" colspan="1">SS2-20</td><td rowspan="1" colspan="1">SS2-20</td><td rowspan="1" colspan="1">SS2-20</td><td rowspan="1" colspan="1">SS2-20</td><td rowspan="1" colspan="1">SS2-20</td><td rowspan="1" colspan="1">SS2-20</td><td rowspan="1" colspan="1">SS2-20</td><td rowspan="1" colspan="1">SS2-20</td><td rowspan="1" colspan="1">SS2-20</td></tr><tr><td rowspan="1" colspan="1">
                  <bold>Spines in coxopleuron (Left/Right)</bold>
                </td><td rowspan="1" colspan="1">1/1</td><td rowspan="1" colspan="1">1/1</td><td rowspan="1" colspan="1">1/1</td><td rowspan="1" colspan="1">1/1</td><td rowspan="1" colspan="1">1/1</td><td rowspan="1" colspan="1">1/1</td><td rowspan="1" colspan="1">1/1</td><td rowspan="1" colspan="1">1/1</td><td rowspan="1" colspan="1">1/1</td></tr><tr><td rowspan="1" colspan="1">
                  <bold>Spines in coxopleural process (Left/Right)</bold>
                </td><td rowspan="1" colspan="1"><abbrev xmlns:xlink="http://www.w3.org/1999/xlink" xlink:title="apical spines" id="ABBRID0EYYAI" xlink:type="simple">AP</abbrev>-<abbrev xmlns:xlink="http://www.w3.org/1999/xlink" xlink:title="subapical spines" id="ABBRID0E3YAI" xlink:type="simple">SAP</abbrev>: 4/5 DS: 2/1 <abbrev xmlns:xlink="http://www.w3.org/1999/xlink" xlink:title="lateral spines" id="ABBRID0EAZAI" xlink:type="simple">LS</abbrev>: 4/4 Total:10/10</td><td rowspan="1" colspan="1"><abbrev xmlns:xlink="http://www.w3.org/1999/xlink" xlink:title="apical spines" id="ABBRID0EIZAI" xlink:type="simple">AP</abbrev>-<abbrev xmlns:xlink="http://www.w3.org/1999/xlink" xlink:title="subapical spines" id="ABBRID0EMZAI" xlink:type="simple">SAP</abbrev>: 5/4 DS: 2/1 <abbrev xmlns:xlink="http://www.w3.org/1999/xlink" xlink:title="lateral spines" id="ABBRID0EQZAI" xlink:type="simple">LS</abbrev>: 4/4 Total:11/9</td><td rowspan="1" colspan="1"><abbrev xmlns:xlink="http://www.w3.org/1999/xlink" xlink:title="apical spines" id="ABBRID0EYZAI" xlink:type="simple">AP</abbrev>-<abbrev xmlns:xlink="http://www.w3.org/1999/xlink" xlink:title="subapical spines" id="ABBRID0E3ZAI" xlink:type="simple">SAP</abbrev>: 6/5 DS: 1/2 <abbrev xmlns:xlink="http://www.w3.org/1999/xlink" xlink:title="lateral spines" id="ABBRID0EA1AI" xlink:type="simple">LS</abbrev>: 6/6 Total:13/13</td><td rowspan="1" colspan="1"><abbrev xmlns:xlink="http://www.w3.org/1999/xlink" xlink:title="apical spines" id="ABBRID0EI1AI" xlink:type="simple">AP</abbrev>-<abbrev xmlns:xlink="http://www.w3.org/1999/xlink" xlink:title="subapical spines" id="ABBRID0EM1AI" xlink:type="simple">SAP</abbrev>: 5/6 DS: 3/2 <abbrev xmlns:xlink="http://www.w3.org/1999/xlink" xlink:title="lateral spines" id="ABBRID0EQ1AI" xlink:type="simple">LS</abbrev>: 6/4 Total:14/12</td><td rowspan="1" colspan="1"><abbrev xmlns:xlink="http://www.w3.org/1999/xlink" xlink:title="apical spines" id="ABBRID0EY1AI" xlink:type="simple">AP</abbrev>-<abbrev xmlns:xlink="http://www.w3.org/1999/xlink" xlink:title="subapical spines" id="ABBRID0E31AI" xlink:type="simple">SAP</abbrev>: 4/5 DS: 2/2 <abbrev xmlns:xlink="http://www.w3.org/1999/xlink" xlink:title="lateral spines" id="ABBRID0EA2AI" xlink:type="simple">LS</abbrev>: 4/6 Total:10/12</td><td rowspan="1" colspan="1"><abbrev xmlns:xlink="http://www.w3.org/1999/xlink" xlink:title="apical spines" id="ABBRID0EI2AI" xlink:type="simple">AP</abbrev>-<abbrev xmlns:xlink="http://www.w3.org/1999/xlink" xlink:title="subapical spines" id="ABBRID0EM2AI" xlink:type="simple">SAP</abbrev>: 6/5 DS: 3/2 <abbrev xmlns:xlink="http://www.w3.org/1999/xlink" xlink:title="lateral spines" id="ABBRID0EQ2AI" xlink:type="simple">LS</abbrev>: 3/4 Total:12/11</td><td rowspan="1" colspan="1"><abbrev xmlns:xlink="http://www.w3.org/1999/xlink" xlink:title="apical spines" id="ABBRID0EY2AI" xlink:type="simple">AP</abbrev>-<abbrev xmlns:xlink="http://www.w3.org/1999/xlink" xlink:title="subapical spines" id="ABBRID0E32AI" xlink:type="simple">SAP</abbrev>: 5/5 DS: 3/3 <abbrev xmlns:xlink="http://www.w3.org/1999/xlink" xlink:title="lateral spines" id="ABBRID0EA3AI" xlink:type="simple">LS</abbrev>: 4/5 Total:12/13</td><td rowspan="1" colspan="1"><abbrev xmlns:xlink="http://www.w3.org/1999/xlink" xlink:title="apical spines" id="ABBRID0EI3AI" xlink:type="simple">AP</abbrev>-<abbrev xmlns:xlink="http://www.w3.org/1999/xlink" xlink:title="subapical spines" id="ABBRID0EM3AI" xlink:type="simple">SAP</abbrev>: 4-8 DS: 1-3 <abbrev xmlns:xlink="http://www.w3.org/1999/xlink" xlink:title="lateral spines" id="ABBRID0EQ3AI" xlink:type="simple">LS</abbrev>: 2-3 Total: 7-14</td><td rowspan="1" colspan="1"><abbrev xmlns:xlink="http://www.w3.org/1999/xlink" xlink:title="apical spines" id="ABBRID0EY3AI" xlink:type="simple">AP</abbrev>-<abbrev xmlns:xlink="http://www.w3.org/1999/xlink" xlink:title="subapical spines" id="ABBRID0E33AI" xlink:type="simple">SAP</abbrev>: 4-7 DS: 0-4 <abbrev xmlns:xlink="http://www.w3.org/1999/xlink" xlink:title="lateral spines" id="ABBRID0EA4AI" xlink:type="simple">LS</abbrev>: 1-4 Total: 5-15</td></tr><tr><td rowspan="1" colspan="1">
                  <bold>Tarsal spurs on leg 1 (Left/Right)</bold>
                </td><td rowspan="1" colspan="1">2/2</td><td rowspan="1" colspan="1">2/2</td><td rowspan="1" colspan="1">2/1</td><td rowspan="1" colspan="1">2/2</td><td rowspan="1" colspan="1">2/2</td><td rowspan="1" colspan="1">2/2</td><td rowspan="1" colspan="1">2/2</td><td rowspan="1" colspan="1">0-2</td><td rowspan="1" colspan="1">1-2</td></tr><tr><td rowspan="1" colspan="1">
                  <bold>Legs with one tarsal spur</bold>
                </td><td rowspan="1" colspan="1">2-19 (Left 1-18)</td><td rowspan="1" colspan="1">2-19</td><td rowspan="1" colspan="1">2-19</td><td rowspan="1" colspan="1">2-19 (Right 1-18)</td><td rowspan="1" colspan="1">2-19</td><td rowspan="1" colspan="1">2-19</td><td rowspan="1" colspan="1">2-19</td><td rowspan="1" colspan="1">2-19</td><td rowspan="1" colspan="1">2-18 or 19</td></tr><tr><td rowspan="1" colspan="1">
                  <bold>Ultimate legs prefemoral spinulation and spines in prefemoral process (Left/Right)</bold>
                </td><td rowspan="1" colspan="1"><abbrev xmlns:xlink="http://www.w3.org/1999/xlink" xlink:title="ventro-lateral spines" id="ABBRID0ET6AI" xlink:type="simple">VL</abbrev>:4/3 V: 6/6 <abbrev xmlns:xlink="http://www.w3.org/1999/xlink" xlink:title="ventro-median spines" id="ABBRID0EX6AI" xlink:type="simple">VM</abbrev>: 4/4; M: 4/4; <abbrev xmlns:xlink="http://www.w3.org/1999/xlink" xlink:title="dorso-median spines" id="ABBRID0E26AI" xlink:type="simple">DM</abbrev>:2/2; <abbrev xmlns:xlink="http://www.w3.org/1999/xlink" xlink:title="prefemoral process spines" id="ABBRID0E66AI" xlink:type="simple">SP</abbrev>:2/2; Total: 22/21</td><td rowspan="1" colspan="1"><abbrev xmlns:xlink="http://www.w3.org/1999/xlink" xlink:title="ventro-lateral spines" id="ABBRID0EHABI" xlink:type="simple">VL</abbrev>: 3/5; V: 3/5; <abbrev xmlns:xlink="http://www.w3.org/1999/xlink" xlink:title="ventro-median spines" id="ABBRID0ELABI" xlink:type="simple">VM</abbrev>: 5/6; M: 8/6; <abbrev xmlns:xlink="http://www.w3.org/1999/xlink" xlink:title="dorso-median spines" id="ABBRID0EPABI" xlink:type="simple">DM</abbrev>:4/4; <abbrev xmlns:xlink="http://www.w3.org/1999/xlink" xlink:title="prefemoral process spines" id="ABBRID0ETABI" xlink:type="simple">SP</abbrev>:3/2; Total: 26/28</td><td rowspan="1" colspan="1"><abbrev xmlns:xlink="http://www.w3.org/1999/xlink" xlink:title="ventro-lateral spines" id="ABBRID0E2ABI" xlink:type="simple">VL</abbrev>:1/3; V: 3/2; <abbrev xmlns:xlink="http://www.w3.org/1999/xlink" xlink:title="ventro-median spines" id="ABBRID0E6ABI" xlink:type="simple">VM</abbrev>: 4/4; M: 5/5; <abbrev xmlns:xlink="http://www.w3.org/1999/xlink" xlink:title="dorso-median spines" id="ABBRID0EDBBI" xlink:type="simple">DM</abbrev>:2/2; <abbrev xmlns:xlink="http://www.w3.org/1999/xlink" xlink:title="prefemoral process spines" id="ABBRID0EHBBI" xlink:type="simple">SP</abbrev>:3/4; Total: 18/20</td><td rowspan="1" colspan="1"><abbrev xmlns:xlink="http://www.w3.org/1999/xlink" xlink:title="ventro-lateral spines" id="ABBRID0EPBBI" xlink:type="simple">VL</abbrev>:5/5; V: 5/4; <abbrev xmlns:xlink="http://www.w3.org/1999/xlink" xlink:title="ventro-median spines" id="ABBRID0ETBBI" xlink:type="simple">VM</abbrev>: 3/2; M: 5/6; <abbrev xmlns:xlink="http://www.w3.org/1999/xlink" xlink:title="dorso-median spines" id="ABBRID0EXBBI" xlink:type="simple">DM</abbrev>:2/2; <abbrev xmlns:xlink="http://www.w3.org/1999/xlink" xlink:title="prefemoral process spines" id="ABBRID0E2BBI" xlink:type="simple">SP</abbrev>:3/3; Total: 23/22</td><td rowspan="1" colspan="1"><abbrev xmlns:xlink="http://www.w3.org/1999/xlink" xlink:title="ventro-lateral spines" id="ABBRID0EDCBI" xlink:type="simple">VL</abbrev>:4/5; V: 4/6; <abbrev xmlns:xlink="http://www.w3.org/1999/xlink" xlink:title="ventro-median spines" id="ABBRID0EHCBI" xlink:type="simple">VM</abbrev>: 5/4; M: 4/6; <abbrev xmlns:xlink="http://www.w3.org/1999/xlink" xlink:title="dorso-median spines" id="ABBRID0ELCBI" xlink:type="simple">DM</abbrev>:3/4; <abbrev xmlns:xlink="http://www.w3.org/1999/xlink" xlink:title="prefemoral process spines" id="ABBRID0EPCBI" xlink:type="simple">SP</abbrev>: 2/3; Total: 22/21</td><td rowspan="1" colspan="1"><abbrev xmlns:xlink="http://www.w3.org/1999/xlink" xlink:title="ventro-lateral spines" id="ABBRID0EXCBI" xlink:type="simple">VL</abbrev>:6/5; V: 5/5; <abbrev xmlns:xlink="http://www.w3.org/1999/xlink" xlink:title="ventro-median spines" id="ABBRID0E2CBI" xlink:type="simple">VM</abbrev>: 3/5; M: 3/6; <abbrev xmlns:xlink="http://www.w3.org/1999/xlink" xlink:title="dorso-median spines" id="ABBRID0E6CBI" xlink:type="simple">DM</abbrev>:2/2; <abbrev xmlns:xlink="http://www.w3.org/1999/xlink" xlink:title="prefemoral process spines" id="ABBRID0EDDBI" xlink:type="simple">SP</abbrev>:2/2; Total: 21/25</td><td rowspan="1" colspan="1"><abbrev xmlns:xlink="http://www.w3.org/1999/xlink" xlink:title="ventro-lateral spines" id="ABBRID0ELDBI" xlink:type="simple">VL</abbrev>: 3/5; V: 3/5; <abbrev xmlns:xlink="http://www.w3.org/1999/xlink" xlink:title="ventro-median spines" id="ABBRID0EPDBI" xlink:type="simple">VM</abbrev>: 5/6; M: 6/6; <abbrev xmlns:xlink="http://www.w3.org/1999/xlink" xlink:title="dorso-median spines" id="ABBRID0ETDBI" xlink:type="simple">DM</abbrev>:2/3; <abbrev xmlns:xlink="http://www.w3.org/1999/xlink" xlink:title="prefemoral process spines" id="ABBRID0EXDBI" xlink:type="simple">SP</abbrev>:3/2; Total: 22/27</td><td rowspan="1" colspan="1"><abbrev xmlns:xlink="http://www.w3.org/1999/xlink" xlink:title="ventro-lateral spines" id="ABBRID0E6DBI" xlink:type="simple">VL</abbrev>: 3-7; V: 4-6; <abbrev xmlns:xlink="http://www.w3.org/1999/xlink" xlink:title="ventro-median spines" id="ABBRID0EDEBI" xlink:type="simple">VM</abbrev>: 3-7; M: 5-8; <abbrev xmlns:xlink="http://www.w3.org/1999/xlink" xlink:title="dorso-median spines" id="ABBRID0EHEBI" xlink:type="simple">DM</abbrev>: 2; <abbrev xmlns:xlink="http://www.w3.org/1999/xlink" xlink:title="prefemoral process spines" id="ABBRID0ELEBI" xlink:type="simple">SP</abbrev>: 2-3; Total: 19-33</td><td rowspan="1" colspan="1"><abbrev xmlns:xlink="http://www.w3.org/1999/xlink" xlink:title="ventro-lateral spines" id="ABBRID0ETEBI" xlink:type="simple">VL</abbrev>: 2-10; V: 4-10; <abbrev xmlns:xlink="http://www.w3.org/1999/xlink" xlink:title="ventro-median spines" id="ABBRID0EXEBI" xlink:type="simple">VM</abbrev>: 2-8; M: 2-10; <abbrev xmlns:xlink="http://www.w3.org/1999/xlink" xlink:title="dorso-median spines" id="ABBRID0E2EBI" xlink:type="simple">DM</abbrev>: 1-7; <abbrev xmlns:xlink="http://www.w3.org/1999/xlink" xlink:title="prefemoral process spines" id="ABBRID0E6EBI" xlink:type="simple">SP</abbrev>: 0-5; Total: 11-50</td></tr></tbody></table></table-wrap><supplementary-material xmlns:xlink="http://www.w3.org/1999/xlink" id="S1" position="float" orientation="portrait" xlink:type="simple"><object-id content-type="doi" xlink:type="simple">10.3897/zookeys.1208.122126.suppl1</object-id><object-id content-type="arpha" xlink:type="simple">C5CD79AD-2932-53EE-8B56-CC36B0BB84C7</object-id><label>Supplementary material 1</label><caption><p>Supplementary information</p></caption><statement content-type="dataType"><label>Data type</label><p>docx</p></statement><statement content-type="notes"><label>Explanation note</label><p><bold>file 1.</bold><italic><tp:taxon-name><tp:taxon-name-part taxon-name-part-type="genus" reg="Scolopendra">Scolopendra</tp:taxon-name-part><tp:taxon-name-part taxon-name-part-type="species" reg="viridipes">viridipes</tp:taxon-name-part></tp:taxon-name></italic> (=<italic><tp:taxon-name><tp:taxon-name-part taxon-name-part-type="genus" reg="Scolopendra">S.</tp:taxon-name-part><tp:taxon-name-part taxon-name-part-type="species" reg="oraniensis">oraniensis</tp:taxon-name-part></tp:taxon-name></italic>) neotype and “topotypes” morphological comparisons. <abbrev xlink:title="apical spines" id="ABBRID0EJIEK" xlink:type="simple">AP</abbrev>, apical spines. <abbrev xlink:title="subapical spines" id="ABBRID0ENIEK" xlink:type="simple">SAP</abbrev>, subapical spines. DS, dorsal spines. <abbrev xlink:title="lateral spines" id="ABBRID0ERIEK" xlink:type="simple">LS</abbrev>, lateral spines. <abbrev xlink:title="ventro-lateral spines" id="ABBRID0EVIEK" xlink:type="simple">VL</abbrev>, ventro-lateral spines. V, ventral spines. <abbrev xlink:title="ventro-median spines" id="ABBRID0EZIEK" xlink:type="simple">VM</abbrev>, ventro-median spines. M, median spines. <abbrev xlink:title="dorso-median spines" id="ABBRID0E4IEK" xlink:type="simple">DM</abbrev>, dorso-median spines. <abbrev xlink:title="prefemoral process spines" id="ABBRID0EBJEK" xlink:type="simple">SP</abbrev>, prefemoral process spines. <abbrev xlink:title="ultimate legs" id="ABBRID0EFJEK" xlink:type="simple">UL</abbrev>, ultimate legs. <abbrev xlink:title="ultimate leg-bearing segment" id="ABBRID0EJJEK" xlink:type="simple">ULBS</abbrev>, ultimate leg-bearing segment. T, tergite. <abbrev xlink:title="tergites" id="ABBRID0ENJEK" xlink:type="simple">TT</abbrev>, tergites. S, sternite. <abbrev xlink:title="sternites" id="ABBRID0ERJEK" xlink:type="simple">SS</abbrev>, sternites. RG=Retracted genitalia. *= Not visible, damaged, or regenerated. <bold>file 2.</bold> List of references satisfying the second requisite of reversal precedence of the principle of priority (<xref ref-type="bibr" rid="B32">ICZN 1999</xref>: Art. 23.9.1.2), concerning the names <tp:taxon-name><tp:taxon-name-part taxon-name-part-type="genus" reg="Scolopendra">S.</tp:taxon-name-part><tp:taxon-name-part taxon-name-part-type="species" reg="viridipes">viridipes</tp:taxon-name-part></tp:taxon-name> Dufour, 1820 and <tp:taxon-name><tp:taxon-name-part taxon-name-part-type="genus" reg="Scolopendra">S.</tp:taxon-name-part><tp:taxon-name-part taxon-name-part-type="species" reg="oraniensis">oraniensis</tp:taxon-name-part></tp:taxon-name> Lucas, 1846. <bold>file 3.</bold><italic><tp:taxon-name><tp:taxon-name-part taxon-name-part-type="genus" reg="Scolopendra">Scolopendra</tp:taxon-name-part><tp:taxon-name-part taxon-name-part-type="species" reg="chlorotes">chlorotes</tp:taxon-name-part></tp:taxon-name></italic> neotype (= <italic><tp:taxon-name><tp:taxon-name-part taxon-name-part-type="genus" reg="Scolopendra">S.</tp:taxon-name-part><tp:taxon-name-part taxon-name-part-type="species" reg="oraniensis">oraniensis</tp:taxon-name-part></tp:taxon-name></italic>) and “topotypes” morphological comparison. <abbrev xlink:title="apical spines" id="ABBRID0EHLEK" xlink:type="simple">AP</abbrev>, apical spines. <abbrev xlink:title="subapical spines" id="ABBRID0ELLEK" xlink:type="simple">SAP</abbrev>, subapical spines. DS, dorsal spines. <abbrev xlink:title="lateral spines" id="ABBRID0EPLEK" xlink:type="simple">LS</abbrev>, lateral spines. <abbrev xlink:title="ventro-lateral spines" id="ABBRID0ETLEK" xlink:type="simple">VL</abbrev>, ventro-lateral spines. V, ventral spines. <abbrev xlink:title="ventro-median spines" id="ABBRID0EXLEK" xlink:type="simple">VM</abbrev>, ventro-median spines. M, median spines. <abbrev xlink:title="dorso-median spines" id="ABBRID0E2LEK" xlink:type="simple">DM</abbrev>, dorso-median spines. <abbrev xlink:title="prefemoral process spines" id="ABBRID0E6LEK" xlink:type="simple">SP</abbrev>, prefemoral process spines. <abbrev xlink:title="ultimate legs" id="ABBRID0EDMEK" xlink:type="simple">UL</abbrev>, ultimate legs. <abbrev xlink:title="ultimate leg-bearing segment" id="ABBRID0EHMEK" xlink:type="simple">ULBS</abbrev>, ultimate leg-bearing segment. T, tergite. <abbrev xlink:title="tergites" id="ABBRID0ELMEK" xlink:type="simple">TT</abbrev>, tergites. S, sternite. <abbrev xlink:title="sternites" id="ABBRID0EPMEK" xlink:type="simple">SS</abbrev>, sternites. RG, Retracted genitalia. SN, Supernumerary spines between <abbrev xlink:title="ventro-median spines" id="ABBRID0ETMEK" xlink:type="simple">VM</abbrev> and M rows. *= Not visible, damaged, or regenerated.</p></statement><media xlink:href="zookeys-1208-049_article-122126__-s001.docx" mimetype="application" mime-subtype="vnd.openxmlformats-officedocument.wordprocessingml.document" position="float" orientation="portrait" xlink:type="simple" id="oo_1101820.docx"><uri content-type="original_file" xlink:type="simple">https://binary.pensoft.net/file/1101820</uri></media><permissions><license xlink:type="simple"><license-p>This dataset is made available under the Open Database License (http://opendatacommons.org/licenses/odbl/1.0/). The Open Database License (ODbL) is a license agreement intended to allow users to freely share, modify, and use this Dataset while maintaining this same freedom for others, provided that the original source and author(s) are credited.</license-p></license></permissions><attrib specific-use="authors">Carles Doménech</attrib></supplementary-material><table-wrap id="T2" position="float" orientation="portrait"><label>Table 2.</label><caption><p>The original descriptive morphology of <italic><tp:taxon-name><tp:taxon-name-part taxon-name-part-type="genus" reg="Scolopendra">Scolopendra</tp:taxon-name-part><tp:taxon-name-part taxon-name-part-type="species" reg="chlorotes">chlorotes</tp:taxon-name-part></tp:taxon-name></italic> in comparison to other <tp:taxon-name><tp:taxon-name-part taxon-name-part-type="order">Scolopendromorpha</tp:taxon-name-part></tp:taxon-name> species described in Peninsular Spain. <bold>Bold letters</bold> indicate compatible features in other species. * indicates common to the entire <tp:taxon-name><tp:taxon-name-part taxon-name-part-type="order">Scolopendromorpha</tp:taxon-name-part></tp:taxon-name>, interpretable, or poorly differentiated feature. Nr<sup>pp</sup>= Not reported, presence possible. NA= Information not available.</p></caption><table id="TID0EB2BI" rules="all"><tbody><tr><th rowspan="1" colspan="1"/><th rowspan="1" colspan="1"><italic><tp:taxon-name><tp:taxon-name-part taxon-name-part-type="genus" reg="Scolopendra">Scolopendra</tp:taxon-name-part><tp:taxon-name-part taxon-name-part-type="species" reg="chlorotes">chlorotes</tp:taxon-name-part></tp:taxon-name></italic> L. Koch in Rosenhauer, 1856</th><th rowspan="1" colspan="1"><italic><tp:taxon-name><tp:taxon-name-part taxon-name-part-type="genus" reg="Scolopendra">S.</tp:taxon-name-part><tp:taxon-name-part taxon-name-part-type="species" reg="cingulata">cingulata</tp:taxon-name-part></tp:taxon-name></italic> Latreille, 1829</th><th rowspan="1" colspan="1"><italic><tp:taxon-name><tp:taxon-name-part taxon-name-part-type="genus" reg="Scolopendra">S.</tp:taxon-name-part><tp:taxon-name-part taxon-name-part-type="species" reg="oraniensis">oraniensis</tp:taxon-name-part></tp:taxon-name></italic> Lucas, 1846</th><th rowspan="1" colspan="1"><tp:taxon-name><tp:taxon-name-part taxon-name-part-type="genus" reg="Cryptops">Cryptops</tp:taxon-name-part> (<tp:taxon-name-part taxon-name-part-type="subgenus" reg="Cryptops">Cryptops</tp:taxon-name-part>) <tp:taxon-name-part taxon-name-part-type="species" reg="anomalans">anomalans</tp:taxon-name-part></tp:taxon-name> Newport, 1844</th><th rowspan="1" colspan="1"><tp:taxon-name><tp:taxon-name-part taxon-name-part-type="genus" reg="Cryptops">C.</tp:taxon-name-part> (<tp:taxon-name-part taxon-name-part-type="subgenus" reg="Cryptops">C.</tp:taxon-name-part>) <tp:taxon-name-part taxon-name-part-type="species" reg="hispanus">hispanus</tp:taxon-name-part></tp:taxon-name> Brölemann, 1920</th><th rowspan="1" colspan="1"><tp:taxon-name><tp:taxon-name-part taxon-name-part-type="genus" reg="Cryptops">C.</tp:taxon-name-part> (<tp:taxon-name-part taxon-name-part-type="subgenus" reg="Cryptops">C.</tp:taxon-name-part>) <tp:taxon-name-part taxon-name-part-type="species" reg="hortensis">hortensis</tp:taxon-name-part></tp:taxon-name> s. s. (Donovan, 1810)</th><th rowspan="1" colspan="1"><tp:taxon-name><tp:taxon-name-part taxon-name-part-type="genus" reg="Cryptops">C.</tp:taxon-name-part> (<tp:taxon-name-part taxon-name-part-type="subgenus" reg="Cryptops">C.</tp:taxon-name-part>) <tp:taxon-name-part taxon-name-part-type="species" reg="lobatus">lobatus</tp:taxon-name-part></tp:taxon-name> Verhoeff, 1931</th><th rowspan="1" colspan="1"><tp:taxon-name><tp:taxon-name-part taxon-name-part-type="genus" reg="Cryptops">C.</tp:taxon-name-part> (<tp:taxon-name-part taxon-name-part-type="subgenus" reg="Cryptops">C.</tp:taxon-name-part>) <tp:taxon-name-part taxon-name-part-type="species" reg="parisi">parisi</tp:taxon-name-part></tp:taxon-name> s. s Brölemann, 1920</th><th rowspan="1" colspan="1"><tp:taxon-name><tp:taxon-name-part taxon-name-part-type="genus" reg="Cryptops">C.</tp:taxon-name-part> (<tp:taxon-name-part taxon-name-part-type="subgenus" reg="Cryptops">C.</tp:taxon-name-part>) <tp:taxon-name-part taxon-name-part-type="species" reg="trisulcatus">trisulcatus</tp:taxon-name-part></tp:taxon-name> Brölemann, 1902</th><th rowspan="1" colspan="1"><tp:taxon-name><tp:taxon-name-part taxon-name-part-type="genus" reg="Cryptops">C.</tp:taxon-name-part> (<tp:taxon-name-part taxon-name-part-type="subgenus" reg="Trygonocryptops">Trygonocryptops</tp:taxon-name-part>) <tp:taxon-name-part taxon-name-part-type="species" reg="longicornis">longicornis</tp:taxon-name-part></tp:taxon-name> (Ribaut, 1915)</th><th rowspan="1" colspan="1"><tp:taxon-name><tp:taxon-name-part taxon-name-part-type="genus" reg="Cryptops">C.</tp:taxon-name-part> (<tp:taxon-name-part taxon-name-part-type="subgenus" reg="Trygonocryptops">T.</tp:taxon-name-part>) <tp:taxon-name-part taxon-name-part-type="species" reg="similis">similis</tp:taxon-name-part></tp:taxon-name> Machado, 1953</th><th rowspan="1" colspan="1"><italic><tp:taxon-name><tp:taxon-name-part taxon-name-part-type="genus" reg="Plutonium">Plutonium</tp:taxon-name-part><tp:taxon-name-part taxon-name-part-type="species" reg="zwierleini">zwierleini</tp:taxon-name-part></tp:taxon-name></italic> Cavanna, 1881</th><th rowspan="1" colspan="1"><italic><tp:taxon-name><tp:taxon-name-part taxon-name-part-type="genus" reg="Theatops">Theatops</tp:taxon-name-part><tp:taxon-name-part taxon-name-part-type="species" reg="erythrocephalus">erythrocephalus</tp:taxon-name-part></tp:taxon-name></italic> (C. L. Koch, 1847)</th></tr><tr><td rowspan="1" colspan="1">
                  <bold>Presence in Malaga</bold>
                </td><td rowspan="1" colspan="1">
                  <bold>Present</bold>
                </td><td rowspan="1" colspan="1">
                  <bold>Present</bold>
                </td><td rowspan="1" colspan="1">
                  <bold>Present</bold>
                </td><td rowspan="1" colspan="1">Nr<sup>pp</sup></td><td rowspan="1" colspan="1">
                  <bold>Present</bold>
                </td><td rowspan="1" colspan="1">Nr<sup>pp</sup></td><td rowspan="1" colspan="1">Absent</td><td rowspan="1" colspan="1">Nr<sup>pp</sup></td><td rowspan="1" colspan="1">Nr<sup>pp</sup></td><td rowspan="1" colspan="1">
                  <bold>Present</bold>
                </td><td rowspan="1" colspan="1">
                  <bold>Present</bold>
                </td><td rowspan="1" colspan="1">
                  <bold>Present</bold>
                </td><td rowspan="1" colspan="1">
                  <bold>Present</bold>
                </td></tr><tr><td rowspan="1" colspan="1">
                  <bold>Length (in mm)</bold>
                </td><td rowspan="1" colspan="1"><bold>42.22</bold> (20 lignes)</td><td rowspan="1" colspan="1">100-155</td><td rowspan="1" colspan="1">
                  <bold>40-65</bold>
                </td><td rowspan="1" colspan="1">
                  <bold>20-40</bold>
                </td><td rowspan="1" colspan="1">16-30</td><td rowspan="1" colspan="1">12-30</td><td rowspan="1" colspan="1">10-13.5</td><td rowspan="1" colspan="1">14-21</td><td rowspan="1" colspan="1">
                  <bold>15-35</bold>
                </td><td rowspan="1" colspan="1">
                  <bold>27-38</bold>
                </td><td rowspan="1" colspan="1">30</td><td rowspan="1" colspan="1">
                  <bold>50-80</bold>
                </td><td rowspan="1" colspan="1">
                  <bold>20-45</bold>
                </td></tr><tr><td rowspan="1" colspan="1">
                  <bold>Colouration</bold>
                </td><td rowspan="1" colspan="1">
                  <bold>Head-plate, antenna and tergites, brownish-green, maxillipeds, last tergite and <abbrev xmlns:xlink="http://www.w3.org/1999/xlink" xlink:title="ultimate legs" id="ABBRID0EYIBG" xlink:type="simple">UL</abbrev> reddish brown, and legs yellowish proximally and greenish distally</bold>
                </td><td rowspan="1" colspan="1">Tergites yellowish ended with black distal edge, legs and antenna yellow to orange</td><td rowspan="1" colspan="1">
                  <bold>Pale cream to dark green or brown with antenna and legs yellowish, greenish, bluish or reddish</bold>
                </td><td rowspan="1" colspan="1">Pale yellow to reddish</td><td rowspan="1" colspan="1">Pale yellow to reddish</td><td rowspan="1" colspan="1">Reddish, sometimes pale yellow</td><td rowspan="1" colspan="1">Pale yellow to reddish</td><td rowspan="1" colspan="1">Reddish</td><td rowspan="1" colspan="1">Pale yellow</td><td rowspan="1" colspan="1">Pale yellow</td><td rowspan="1" colspan="1">Pale yellow</td><td rowspan="1" colspan="1">Pale reddish, legs and antennae usually yellowish</td><td rowspan="1" colspan="1">Pale yellow to reddish, cephalic plate and <abbrev xmlns:xlink="http://www.w3.org/1999/xlink" xlink:title="ultimate legs" id="ABBRID0EFKBG" xlink:type="simple">UL</abbrev> usually darker</td></tr><tr><td rowspan="1" colspan="1"><bold>Headplate shape</bold>*</td><td rowspan="1" colspan="1">
                  <bold>Oval</bold>
                </td><td rowspan="1" colspan="1">
                  <bold>Oval</bold>
                </td><td rowspan="1" colspan="1">
                  <bold>Oval</bold>
                </td><td rowspan="1" colspan="1">
                  <bold>Oval</bold>
                </td><td rowspan="1" colspan="1">
                  <bold>Oval</bold>
                </td><td rowspan="1" colspan="1">
                  <bold>Oval</bold>
                </td><td rowspan="1" colspan="1">
                  <bold>Oval</bold>
                </td><td rowspan="1" colspan="1">
                  <bold>Oval</bold>
                </td><td rowspan="1" colspan="1">
                  <bold>Oval</bold>
                </td><td rowspan="1" colspan="1">
                  <bold>Oval</bold>
                </td><td rowspan="1" colspan="1">
                  <bold>Oval</bold>
                </td><td rowspan="1" colspan="1">
                  <bold>Oval</bold>
                </td><td rowspan="1" colspan="1">
                  <bold>Oval</bold>
                </td></tr><tr><td rowspan="1" colspan="1">
                  <bold>Tooth-plate on coxosternum</bold>
                </td><td rowspan="1" colspan="1">
                  <bold>Present</bold>
                </td><td rowspan="1" colspan="1">
                  <bold>Present</bold>
                </td><td rowspan="1" colspan="1">
                  <bold>Present</bold>
                </td><td rowspan="1" colspan="1">Absent</td><td rowspan="1" colspan="1">Absent</td><td rowspan="1" colspan="1">Absent</td><td rowspan="1" colspan="1">Absent</td><td rowspan="1" colspan="1">Absent</td><td rowspan="1" colspan="1">Absent</td><td rowspan="1" colspan="1">Absent</td><td rowspan="1" colspan="1">Absent</td><td rowspan="1" colspan="1">
                  <bold>Present</bold>
                </td><td rowspan="1" colspan="1">
                  <bold>Present</bold>
                </td></tr><tr><td rowspan="1" colspan="1"><bold>Tergites shape</bold>*</td><td rowspan="1" colspan="1">
                  <bold>Tergite sides straight, TT1-3 and 20 rounded anteriorly</bold>
                </td><td rowspan="1" colspan="1">
                  <bold>Quadrangular TT1-2 and T21 slightly smaller</bold>
                </td><td rowspan="1" colspan="1">
                  <bold>Quadrangular TT1-2 and T21 slightly smaller</bold>
                </td><td rowspan="1" colspan="1">
                  <bold>Quadrangular TT1-2 and T21 slightly smaller</bold>
                </td><td rowspan="1" colspan="1">
                  <bold>Quadrangular TT1-2 and T21 slightly smaller</bold>
                </td><td rowspan="1" colspan="1">
                  <bold>Quadrangular TT1-2 and T21 slightly smaller</bold>
                </td><td rowspan="1" colspan="1">
                  <bold>Quadrangular TT1-2 and T21 slightly smaller</bold>
                </td><td rowspan="1" colspan="1">
                  <bold>Quadrangular TT1-2 and T21 slightly smaller</bold>
                </td><td rowspan="1" colspan="1">
                  <bold>Quadrangular TT1-2 and T21 slightly smaller</bold>
                </td><td rowspan="1" colspan="1">
                  <bold>Quadrangular TT1-2 and T21 slightly smaller</bold>
                </td><td rowspan="1" colspan="1">
                  <bold>Quadrangular TT1-2 and T21 slightly smaller</bold>
                </td><td rowspan="1" colspan="1"><bold>Quadrangular TT1-2 slightly smaller</bold>, Segment 21 longitudinal enlarged</td><td rowspan="1" colspan="1"><bold>Quadrangular TT1-2 slightly smaller</bold>, Segment 21 longitudinal enlarged</td></tr><tr><td rowspan="1" colspan="1">
                  <bold><abbrev xmlns:xlink="http://www.w3.org/1999/xlink" xlink:title="tergites" id="ABBRID0EWRBG" xlink:type="simple">TT</abbrev>’s paramedian sutures</bold>
                </td><td rowspan="1" colspan="1">
                  <bold>TT2-20</bold>
                </td><td rowspan="1" colspan="1">
                  <bold>TT2/3-20</bold>
                </td><td rowspan="1" colspan="1">
                  <bold>TT2-20</bold>
                </td><td rowspan="1" colspan="1">
                  <bold>TT2-20</bold>
                </td><td rowspan="1" colspan="1">
                  <bold>Sutures weak, apparently present since T2</bold>
                </td><td rowspan="1" colspan="1">
                  <bold>TT3, 4 or 5-20</bold>
                </td><td rowspan="1" colspan="1">
                  <bold>TT2-20</bold>
                </td><td rowspan="1" colspan="1">
                  <bold>TT2/3-20</bold>
                </td><td rowspan="1" colspan="1">
                  <bold>TT2-20</bold>
                </td><td rowspan="1" colspan="1">
                  <bold>TT2, 3 or 4-20</bold>
                </td><td rowspan="1" colspan="1">
                  <bold>TT2-20</bold>
                </td><td rowspan="1" colspan="1">
                  <bold>TT2-20</bold>
                </td><td rowspan="1" colspan="1">
                  <bold>TT2-20</bold>
                </td></tr><tr><td rowspan="1" colspan="1"><bold>Tergites margination</bold>*</td><td rowspan="1" colspan="1">
                  <bold>TT14-21</bold>
                </td><td rowspan="1" colspan="1">
                  <bold>TT7/12-21</bold>
                </td><td rowspan="1" colspan="1">
                  <bold>Complete from TT19-21</bold>
                </td><td rowspan="1" colspan="1">
                  <bold>TT3-19</bold>
                </td><td rowspan="1" colspan="1">NA</td><td rowspan="1" colspan="1"><bold>TT3, 4 or 5-20</bold>*</td><td rowspan="1" colspan="1">NA</td><td rowspan="1" colspan="1">
                  <bold>NA</bold>
                </td><td rowspan="1" colspan="1">
                  <bold>TT3-20</bold>
                </td><td rowspan="1" colspan="1">
                  <bold>TT4-21</bold>
                </td><td rowspan="1" colspan="1">
                  <bold>TT3-20</bold>
                </td><td rowspan="1" colspan="1">T21</td><td rowspan="1" colspan="1">T21</td></tr><tr><td rowspan="1" colspan="1">
                  <bold>Median longitudinal suture on the T21</bold>
                </td><td rowspan="1" colspan="1">
                  <bold>Present</bold>
                </td><td rowspan="1" colspan="1">Absent</td><td rowspan="1" colspan="1">
                  <bold>Present</bold>
                </td><td rowspan="1" colspan="1"><bold>Presence observed variable</bold>; T21 with a depression</td><td rowspan="1" colspan="1">NA</td><td rowspan="1" colspan="1">NA, probably absent; T21 with a depression</td><td rowspan="1" colspan="1">NA, probably absent</td><td rowspan="1" colspan="1">Absent</td><td rowspan="1" colspan="1">
                  <bold>Present</bold>
                </td><td rowspan="1" colspan="1">Absent</td><td rowspan="1" colspan="1">NA</td><td rowspan="1" colspan="1">
                  <bold>Present</bold>
                </td><td rowspan="1" colspan="1">
                  <bold>Present</bold>
                </td></tr><tr><td rowspan="1" colspan="1">
                  <bold>Paramedian sutures on sternites</bold>
                </td><td rowspan="1" colspan="1">
                  <bold>Longitudinal, absent in S 21</bold>
                </td><td rowspan="1" colspan="1">
                  <bold>SS2-20</bold>
                </td><td rowspan="1" colspan="1">
                  <bold>SS2-20</bold>
                </td><td rowspan="1" colspan="1">Cruciform sutures</td><td rowspan="1" colspan="1">Cruciform sutures</td><td rowspan="1" colspan="1">Cruciform sutures</td><td rowspan="1" colspan="1">Cruciform sutures</td><td rowspan="1" colspan="1">Cruciform sutures</td><td rowspan="1" colspan="1">Cruciform sutures</td><td rowspan="1" colspan="1">Trigonal sutures</td><td rowspan="1" colspan="1">Trigonal sutures</td><td rowspan="1" colspan="1">Single medial longitudinal suture</td><td rowspan="1" colspan="1">Single medial longitudinal suture</td></tr><tr><td rowspan="1" colspan="1">
                  <bold><abbrev xmlns:xlink="http://www.w3.org/1999/xlink" xlink:title="ultimate legs" id="ABBRID0EP1BG" xlink:type="simple">UL</abbrev>’s prefemoral process</bold>
                </td><td rowspan="1" colspan="1">
                  <bold>Short, with two blunt spines at the extreme</bold>
                </td><td rowspan="1" colspan="1">
                  <bold>Short, with 3-5 spines</bold>
                </td><td rowspan="1" colspan="1">
                  <bold>Short, with 2 or 3, rarely up to 6 spines</bold>
                </td><td rowspan="1" colspan="1">Absent</td><td rowspan="1" colspan="1">Absent (femur and tibia with 4 distal processes)</td><td rowspan="1" colspan="1">Absent</td><td rowspan="1" colspan="1">Absent</td><td rowspan="1" colspan="1">Absent</td><td rowspan="1" colspan="1">Present, with a single spine (femur with a distal process)</td><td rowspan="1" colspan="1">Absent</td><td rowspan="1" colspan="1">Present, with a single spine (femur with a distal process, tibia with distal two processes)</td><td rowspan="1" colspan="1">Process absent</td><td rowspan="1" colspan="1">Process absent</td></tr><tr><td rowspan="1" colspan="1">
                  <bold><abbrev xmlns:xlink="http://www.w3.org/1999/xlink" xlink:title="ultimate legs" id="ABBRID0EK3BG" xlink:type="simple">UL</abbrev>’s spinous prefemoral formula</bold>
                </td><td rowspan="1" colspan="1">
                  <bold>V: 19 spines arranged in for rows, M:7 spines</bold>
                </td><td rowspan="1" colspan="1"><abbrev xmlns:xlink="http://www.w3.org/1999/xlink" xlink:title="ventro-lateral spines" id="ABBRID0EZ3BG" xlink:type="simple">VL</abbrev>:0; V: 2; <abbrev xmlns:xlink="http://www.w3.org/1999/xlink" xlink:title="ventro-median spines" id="ABBRID0E43BG" xlink:type="simple">VM</abbrev>: 0; M: (1)2; <abbrev xmlns:xlink="http://www.w3.org/1999/xlink" xlink:title="dorso-median spines" id="ABBRID0EB4BG" xlink:type="simple">DM</abbrev>: (1)2</td><td rowspan="1" colspan="1">
                  <bold><abbrev xmlns:xlink="http://www.w3.org/1999/xlink" xlink:title="ventro-lateral spines" id="ABBRID0EK4BG" xlink:type="simple">VL</abbrev>:3-5; V: 3-6; <abbrev xmlns:xlink="http://www.w3.org/1999/xlink" xlink:title="ventro-median spines" id="ABBRID0EO4BG" xlink:type="simple">VM</abbrev>: 2-6; M: 4-8; <abbrev xmlns:xlink="http://www.w3.org/1999/xlink" xlink:title="dorso-median spines" id="ABBRID0ES4BG" xlink:type="simple">DM</abbrev>:2-4</bold>
                </td><td rowspan="1" colspan="1">Prefemur with setae, spines absent,7-10 saw teeth on tibia and 3-5 on tarsus 1</td><td rowspan="1" colspan="1">Prefemur with setae, spines absent, 8 saw teeth on tibia and 4 on tarsus 1</td><td rowspan="1" colspan="1">Prefemur with setae, spines absent, 5-8(9) saw teeth on tibia and 2-4 on tarsus 1</td><td rowspan="1" colspan="1">Prefemur with setae, spines absent, 6-10 saw teeth on tibia and 4-6 on tarsus 1</td><td rowspan="1" colspan="1">Prefemur with setae, spines absent, 6-12 saw teeth on tibia and 4-8 on tarsus 1</td><td rowspan="1" colspan="1">Prefemur with setae, spines absent, 13 saw teeth on tibia and 4 on tarsus 1</td><td rowspan="1" colspan="1">Prefemur with setae, spines absent, 12-13 saw teeth on tibia and 5 on tarsus 1</td><td rowspan="1" colspan="1">Prefemur with setae, spines absent, 10 saw teeth on tibia and 3 on tarsus 1</td><td rowspan="1" colspan="1">Spines absent</td><td rowspan="1" colspan="1">With one ventromedial prefemoral and one femoral spine</td></tr></tbody></table></table-wrap><fig id="F7" position="float" orientation="portrait"><object-id xmlns:xlink="http://www.w3.org/1999/xlink" content-type="doi" xlink:type="simple">10.3897/zookeys.1208.122126.figure7</object-id><object-id xmlns:xlink="http://www.w3.org/1999/xlink" content-type="arpha" xlink:type="simple">65DBBC01-B250-54A7-9B6B-D72F3E1EB304</object-id><label>Figure 7.</label><caption><p><italic><tp:taxon-name><tp:taxon-name-part taxon-name-part-type="genus" reg="Scolopendra">Scolopendra</tp:taxon-name-part><tp:taxon-name-part taxon-name-part-type="species" reg="oraniensis">oraniensis</tp:taxon-name-part></tp:taxon-name></italic> syntype “1"; unsexed; (<named-content xmlns:xlink="http://www.w3.org/1999/xlink" content-type="dwc:institutional_code" xlink:title="Muséum national d’Histoire Naturelle, Paris" xlink:href="http://grbio.org/institution/museum-national-dhistoire-naturelle-2" xlink:type="simple">MNHN</named-content>) <bold>A</bold> cephalic plate, antennae, and T1 <bold>B</bold> forcipular segment and sternites 1, 2 <bold>C</bold> tooth plates <bold>D</bold> tergites 3–6 <bold>E</bold> sternites 6–8. Scale bars: 0.2 mm (<bold>C</bold>); 1 mm (<bold>A, B</bold>); 2 mm (<bold>D, E</bold>).</p></caption><graphic xmlns:xlink="http://www.w3.org/1999/xlink" xlink:href="zookeys-1208-049_article-122126__-g007.jpg" position="float" orientation="portrait" xlink:type="simple" id="oo_1101817.jpg"><uri content-type="original_file" xlink:type="simple">https://binary.pensoft.net/fig/1101817</uri></graphic></fig><fig id="F8" position="float" orientation="portrait"><object-id xmlns:xlink="http://www.w3.org/1999/xlink" content-type="doi" xlink:type="simple">10.3897/zookeys.1208.122126.figure8</object-id><object-id xmlns:xlink="http://www.w3.org/1999/xlink" content-type="arpha" xlink:type="simple">98DF8A57-15EB-5ECA-9989-28CD9DF61BE0</object-id><label>Figure 8.</label><caption><p><italic><tp:taxon-name><tp:taxon-name-part taxon-name-part-type="genus" reg="Scolopendra">Scolopendra</tp:taxon-name-part><tp:taxon-name-part taxon-name-part-type="species" reg="oraniensis">oraniensis</tp:taxon-name-part></tp:taxon-name></italic> syntype “1"; unsexed; (<named-content xmlns:xlink="http://www.w3.org/1999/xlink" content-type="dwc:institutional_code" xlink:title="Muséum national d’Histoire Naturelle, Paris" xlink:href="http://grbio.org/institution/museum-national-dhistoire-naturelle-2" xlink:type="simple">MNHN</named-content>) <bold>A</bold> dorsal view of <abbrev xmlns:xlink="http://www.w3.org/1999/xlink" xlink:title="ultimate leg-bearing segment" id="ABBRID0EQQBI" xlink:type="simple">ULBS</abbrev> and <abbrev xmlns:xlink="http://www.w3.org/1999/xlink" xlink:title="ultimate legs" id="ABBRID0EUQBI" xlink:type="simple">UL</abbrev><bold>B</bold> ventral view of <abbrev xmlns:xlink="http://www.w3.org/1999/xlink" xlink:title="ultimate leg-bearing segment" id="ABBRID0E1QBI" xlink:type="simple">ULBS</abbrev> and <abbrev xmlns:xlink="http://www.w3.org/1999/xlink" xlink:title="ultimate legs" id="ABBRID0E5QBI" xlink:type="simple">UL</abbrev><bold>C</bold> lateral view of <abbrev xmlns:xlink="http://www.w3.org/1999/xlink" xlink:title="ultimate leg-bearing segment" id="ABBRID0EERBI" xlink:type="simple">ULBS</abbrev> and <abbrev xmlns:xlink="http://www.w3.org/1999/xlink" xlink:title="ultimate legs" id="ABBRID0EIRBI" xlink:type="simple">UL</abbrev><bold>D</bold> Original manuscript labels ordered chronologically. Top: old label [<italic><tp:taxon-name><tp:taxon-name-part taxon-name-part-type="genus" reg="Scolopendra">Scolopendra</tp:taxon-name-part><tp:taxon-name-part taxon-name-part-type="species" reg="canidens">canidens</tp:taxon-name-part></tp:taxon-name></italic> Newp. <italic><tp:taxon-name><tp:taxon-name-part taxon-name-part-type="genus" reg="Scolopendra"/><tp:taxon-name-part taxon-name-part-type="species" reg="oraniensis">oraniensis</tp:taxon-name-part></tp:taxon-name></italic> Luc. H. Lucas. [Leg.] Oran [type locality]; Middle: <xref ref-type="bibr" rid="B40">Kraepelin’s 1903</xref> labels [“Type de H. Lucas. <italic><tp:taxon-name><tp:taxon-name-part taxon-name-part-type="genus" reg="Scolopendra">Scol.</tp:taxon-name-part><tp:taxon-name-part taxon-name-part-type="species" reg="oraniensis">oraniensis</tp:taxon-name-part></tp:taxon-name></italic> Luc. (non <italic><tp:taxon-name><tp:taxon-name-part taxon-name-part-type="genus" reg="Scolopendra"/><tp:taxon-name-part taxon-name-part-type="species" reg="canidens">canidens</tp:taxon-name-part></tp:taxon-name></italic> Newp.)”]. Lower: <named-content xmlns:xlink="http://www.w3.org/1999/xlink" content-type="dwc:institutional_code" xlink:title="Muséum national d’Histoire Naturelle, Paris" xlink:href="http://grbio.org/institution/museum-national-dhistoire-naturelle-2" xlink:type="simple">MNHN</named-content> staff “modern” summary label. Scale bars: 1 mm (<bold>A, B</bold>); 2 mm (<bold>C</bold>).</p></caption><graphic xmlns:xlink="http://www.w3.org/1999/xlink" xlink:href="zookeys-1208-049_article-122126__-g008.jpg" position="float" orientation="portrait" xlink:type="simple" id="oo_1101818.jpg"><uri content-type="original_file" xlink:type="simple">https://binary.pensoft.net/fig/1101818</uri></graphic></fig><fig id="F3" position="float" orientation="portrait"><object-id xmlns:xlink="http://www.w3.org/1999/xlink" content-type="doi" xlink:type="simple">10.3897/zookeys.1208.122126.figure3</object-id><object-id xmlns:xlink="http://www.w3.org/1999/xlink" content-type="arpha" xlink:type="simple">C963C004-ECF1-518D-AF06-B5B8A6C1910A</object-id><label>Figure 3.</label><caption><p><italic><tp:taxon-name><tp:taxon-name-part taxon-name-part-type="genus" reg="Scolopendra">Scolopendra</tp:taxon-name-part><tp:taxon-name-part taxon-name-part-type="species" reg="viridipes">viridipes</tp:taxon-name-part></tp:taxon-name></italic> neotype (= <italic><tp:taxon-name><tp:taxon-name-part taxon-name-part-type="genus" reg="Scolopendra">S.</tp:taxon-name-part><tp:taxon-name-part taxon-name-part-type="species" reg="oraniensis">oraniensis</tp:taxon-name-part></tp:taxon-name></italic>); male; (“topotype 1", CEUAMr21) <bold>A</bold> cephalic plate, antennae, and <abbrev xmlns:xlink="http://www.w3.org/1999/xlink" xlink:title="tergites" id="ABBRID0EDGBI" xlink:type="simple">TT</abbrev> 1–5 <bold>B</bold> forcipular segment and sternites 1–3 <bold>C</bold> tooth plates <bold>D</bold> tergites 13–18 <bold>E</bold> sternites 10–15. Scale bars: 0.2 mm (<bold>C</bold>); 1 mm (<bold>A, B</bold>); 2 mm (<bold>D, E</bold>).</p></caption><graphic xmlns:xlink="http://www.w3.org/1999/xlink" xlink:href="zookeys-1208-049_article-122126__-g003.jpg" position="float" orientation="portrait" xlink:type="simple" id="oo_1101813.jpg"><uri content-type="original_file" xlink:type="simple">https://binary.pensoft.net/fig/1101813</uri></graphic></fig><fig id="F4" position="float" orientation="portrait"><object-id xmlns:xlink="http://www.w3.org/1999/xlink" content-type="doi" xlink:type="simple">10.3897/zookeys.1208.122126.figure4</object-id><object-id xmlns:xlink="http://www.w3.org/1999/xlink" content-type="arpha" xlink:type="simple">9A6C1DF5-F7B2-5A3A-8235-D021701EA772</object-id><label>Figure 4.</label><caption><p><italic><tp:taxon-name><tp:taxon-name-part taxon-name-part-type="genus" reg="Scolopendra">Scolopendra</tp:taxon-name-part><tp:taxon-name-part taxon-name-part-type="species" reg="viridipes">viridipes</tp:taxon-name-part></tp:taxon-name></italic> neotype (= <italic><tp:taxon-name><tp:taxon-name-part taxon-name-part-type="genus" reg="Scolopendra">S.</tp:taxon-name-part><tp:taxon-name-part taxon-name-part-type="species" reg="oraniensis">oraniensis</tp:taxon-name-part></tp:taxon-name></italic>); male; (“topotype 1", CEUAMr21) <bold>A</bold><abbrev xmlns:xlink="http://www.w3.org/1999/xlink" xlink:title="ultimate leg-bearing segment" id="ABBRID0E1HBI" xlink:type="simple">ULBS</abbrev> and <abbrev xmlns:xlink="http://www.w3.org/1999/xlink" xlink:title="ultimate legs" id="ABBRID0E5HBI" xlink:type="simple">UL</abbrev>’s dorsal view <bold>B</bold><abbrev xmlns:xlink="http://www.w3.org/1999/xlink" xlink:title="ultimate leg-bearing segment" id="ABBRID0EEIBI" xlink:type="simple">ULBS</abbrev>’s and <abbrev xmlns:xlink="http://www.w3.org/1999/xlink" xlink:title="ultimate legs" id="ABBRID0EIIBI" xlink:type="simple">UL</abbrev>’s ventral view <bold>C</bold><abbrev xmlns:xlink="http://www.w3.org/1999/xlink" xlink:title="ultimate leg-bearing segment" id="ABBRID0EOIBI" xlink:type="simple">ULBS</abbrev>’s, coxopleuron, and <abbrev xmlns:xlink="http://www.w3.org/1999/xlink" xlink:title="ultimate legs" id="ABBRID0ESIBI" xlink:type="simple">UL</abbrev>’s ventral lateral view. Scale bars: 1 mm (<bold>A, B</bold>); 2 mm (<bold>C</bold>).</p></caption><graphic xmlns:xlink="http://www.w3.org/1999/xlink" xlink:href="zookeys-1208-049_article-122126__-g004.jpg" position="float" orientation="portrait" xlink:type="simple" id="oo_1101814.jpg"><uri content-type="original_file" xlink:type="simple">https://binary.pensoft.net/fig/1101814</uri></graphic></fig></tp:treatment-sec><ref-list><ref id="B52"><mixed-citation xmlns:xlink="http://www.w3.org/1999/xlink" xlink:type="simple"><person-group><name name-style="western"><surname>Lucas</surname><given-names>PH</given-names></name></person-group> (<year>1846</year>) <article-title>Note sur quelques nouvelles espèces d’insectes qui habitent les possessions francaises du Nord de l’Afrique.</article-title><source>Revue Zoologique</source><volume>9</volume>: <fpage>283</fpage>–<lpage>289</lpage>.</mixed-citation></ref><ref id="B80"><mixed-citation xmlns:xlink="http://www.w3.org/1999/xlink" xlink:type="simple"><person-group><name name-style="western"><surname>Würmli</surname><given-names>M</given-names></name></person-group> (<year>1980</year>) <article-title>Statistische Unterschungen zur Systematik und postembryonalen Entwicklung der <tp:taxon-name><tp:taxon-name-part taxon-name-part-type="genus">Scolopendra</tp:taxon-name-part><tp:taxon-name-part taxon-name-part-type="species">canidens</tp:taxon-name-part></tp:taxon-name> Gruppe (<tp:taxon-name><tp:taxon-name-part taxon-name-part-type="class">Chilopoda</tp:taxon-name-part></tp:taxon-name>: <tp:taxon-name><tp:taxon-name-part taxon-name-part-type="order">Scolopendromorpha</tp:taxon-name-part></tp:taxon-name>).</article-title><source>Sitzungsberichte der Österreichischen Akademie der Wissenschaften</source><volume>189</volume>: <fpage>315</fpage>–<lpage>353</lpage>.</mixed-citation></ref><ref id="B32"><mixed-citation xmlns:xlink="http://www.w3.org/1999/xlink" xlink:type="simple">ICZN (<year>1999</year>) International Code of Zoological Nomenclature. Fourth Edition. The International Trust for Zoological Nomenclature, London, UK. <ext-link xlink:href="https://www.iczn.org/the-code/the-code-online/" ext-link-type="uri" xlink:type="simple">https://www.iczn.org/the-code/the-code-online/</ext-link></mixed-citation></ref><ref id="B40"><mixed-citation xmlns:xlink="http://www.w3.org/1999/xlink" xlink:type="simple"><person-group><name name-style="western"><surname>Kraepelin</surname><given-names>K</given-names></name></person-group> (<year>1903</year>) <article-title>Revision der Scolopendriden.</article-title><source>Mitteilungen aus dem Naturhistorischen Museum in Hamburg</source><volume>20</volume>(<issue>2</issue>): <fpage>1</fpage>–<lpage>276</lpage>.</mixed-citation></ref><ref id="B1"><mixed-citation xmlns:xlink="http://www.w3.org/1999/xlink" xlink:type="simple"><person-group><name name-style="western"><surname>Attems</surname><given-names>C</given-names></name></person-group> (<year>1930</year>) <source><tp:taxon-name><tp:taxon-name-part taxon-name-part-type="above-genus">Myriopoda</tp:taxon-name-part></tp:taxon-name>. 2. <tp:taxon-name><tp:taxon-name-part taxon-name-part-type="order">Scolopendromorpha</tp:taxon-name-part></tp:taxon-name>. Das Tierreich. W.</source><publisher-name>De Gruyter</publisher-name>, <publisher-loc>Berlin and Leipzig 54</publisher-loc>, <size units="page">308 pp</size>. <ext-link xlink:href="10.1515/9783112373002" ext-link-type="doi" xlink:type="simple">https://doi.org/10.1515/9783112373002</ext-link></mixed-citation></ref><ref id="B65"><mixed-citation xmlns:xlink="http://www.w3.org/1999/xlink" xlink:type="simple"><person-group><name name-style="western"><surname>Rosenhauer</surname><given-names>WG</given-names></name></person-group> (<year>1856</year>) <source>Die Thiere Andalusiens nach dem resulte einer Reise. Ed.</source><publisher-name>Verlag von Theodor Blaesing</publisher-name>, <publisher-loc>Erlangen</publisher-loc>, <size units="page">429 pp</size>. <ext-link xlink:href="10.5962/bhl.title.66016" ext-link-type="doi" xlink:type="simple">https://doi.org/10.5962/bhl.title.66016</ext-link></mixed-citation></ref><ref id="B66"><mixed-citation xmlns:xlink="http://www.w3.org/1999/xlink" xlink:type="simple"><person-group><name name-style="western"><surname>Rühm</surname><given-names>J</given-names></name></person-group> (<year>1925</year>) Der Neurenberger Naturforscher Dr. Ludwig Koch. Ein Gedenktblatt zum seinem 100. Geburstage am 8 Nov. 1925. Naturhistorischen Gesellschaft zu Nürnberg, 13 pp.</mixed-citation></ref><ref id="B31"><mixed-citation xmlns:xlink="http://www.w3.org/1999/xlink" xlink:type="simple"><person-group><name name-style="western"><surname>Hessel</surname><given-names>B</given-names></name></person-group> (<year>2000</year>) Dr. Karl Ludwig Christian Koch (8.11.1825 - 1.11.1908) Eine kurze Übersicht über das Leben und Wirken eines großen Nürnberger Naturforschers. Naturhistorische Gesellschaft Nürnberg e.V. 39–46.</mixed-citation></ref><ref id="B67"><mixed-citation xmlns:xlink="http://www.w3.org/1999/xlink" xlink:type="simple"><person-group><name name-style="western"><surname>Schileyko</surname><given-names>AA</given-names></name><name name-style="western"><surname>Vathera</surname><given-names>V</given-names></name><name name-style="western"><surname>Edgecombe</surname><given-names>GD</given-names></name></person-group> (<year>2020</year>) <article-title>An overview of the extant genera and subgenera of the order <tp:taxon-name><tp:taxon-name-part taxon-name-part-type="order">Scolopendromorpha</tp:taxon-name-part></tp:taxon-name> (<tp:taxon-name><tp:taxon-name-part taxon-name-part-type="class">Chilopoda</tp:taxon-name-part></tp:taxon-name>): A new identification key and updated diagnoses.</article-title><source>Zootaxa</source><volume>4825</volume>(<issue>1</issue>): <fpage>1</fpage>–<lpage>64</lpage>. <ext-link xlink:href="10.11646/zootaxa.4825.1.1" ext-link-type="doi" xlink:type="simple">https://doi.org/10.11646/zootaxa.4825.1.1</ext-link></mixed-citation></ref><ref id="B6"><mixed-citation xmlns:xlink="http://www.w3.org/1999/xlink" xlink:type="simple"><person-group><name name-style="western"><surname>Bonato</surname><given-names>L</given-names></name><name name-style="western"><surname>Orlando</surname><given-names>M</given-names></name><name name-style="western"><surname>Zapparoli</surname><given-names>M</given-names></name><name name-style="western"><surname>Fusco</surname><given-names>G</given-names></name><name name-style="western"><surname>Bartolin</surname><given-names>F</given-names></name></person-group> (<year>2017b</year>) <article-title>New insights into <italic><tp:taxon-name><tp:taxon-name-part taxon-name-part-type="genus">Plutonium</tp:taxon-name-part></tp:taxon-name></italic>, one of the largest and least known European centipedes (<tp:taxon-name><tp:taxon-name-part taxon-name-part-type="class">Chilopoda</tp:taxon-name-part></tp:taxon-name>): Distribution, evolution and morphology.</article-title><source>Zoological Journal of the Linnean Society</source><volume>180</volume>(<issue>4</issue>): <fpage>887</fpage>–<lpage>909</lpage>. <ext-link xlink:href="10.1093/zoolinnean/zlw026" ext-link-type="doi" xlink:type="simple">https://doi.org/10.1093/zoolinnean/zlw026</ext-link></mixed-citation></ref><ref id="B39"><mixed-citation xmlns:xlink="http://www.w3.org/1999/xlink" xlink:type="simple"><person-group><name name-style="western"><surname>Koch</surname><given-names>L</given-names></name></person-group> (<year>1856</year>) . <tp:taxon-name><tp:taxon-name-part taxon-name-part-type="subphylum">Myriapoda</tp:taxon-name-part></tp:taxon-name>. In: Die Thiere Andalusiens. Rosenhauer WG (Ed.) Erlangen, 416 pp.</mixed-citation></ref></ref-list></tp:taxon-treatment>
