# Supplementary material for: ﻿Taxonomic and nomenclatural reassessment of the Iberian Peninsula’s nomina obscura, Scolopendraviridipes Dufour, 1820 and S.chlorotes L. Koch in Rosenhauer, 1856 (Chilopoda, Scolopendromorpha, Scolopendridae)
Source: Zookeys. 2024 Jul 25;1208:49–80. doi: 10.3897/zookeys.1208.122126 (PMC11294732; doi:10.3897/zookeys.1208.122126)
Supplement: XML Treatment for Scolopendra oraniensis [file zookeys.1208.122126-treatment3.xml]

<!DOCTYPE tp:taxon-treatment
  PUBLIC "-//TaxonX//DTD Taxonomic Treatment Publishing DTD v0 20100105//EN" "tax-treatment-NSO.dtd">
<tp:taxon-treatment xmlns:tp="http://www.plazi.org/taxpub"><tp:treatment-meta><kwd-group><label>Taxon classification</label><kwd>
              <named-content content-type="kingdom">Animalia</named-content>
            </kwd><kwd>
              <named-content content-type="order">Scolopendromorpha</named-content>
            </kwd><kwd>
              <named-content content-type="family">Scolopendridae</named-content>
            </kwd></kwd-group><mixed-citation publication-type="journal"><person-group><name><surname>Doménech</surname><given-names>Carles</given-names></name></person-group><article-title>﻿Taxonomic and nomenclatural reassessment of the Iberian Peninsula’s <italic>nomina obscura</italic>, <italic><tp:taxon-name><tp:taxon-name-part taxon-name-part-type="genus" reg="Scolopendra">Scolopendra</tp:taxon-name-part><tp:taxon-name-part taxon-name-part-type="species" reg="viridipes">viridipes</tp:taxon-name-part></tp:taxon-name></italic> Dufour, 1820 and <italic><tp:taxon-name><tp:taxon-name-part taxon-name-part-type="genus" reg="Scolopendra">S.</tp:taxon-name-part><tp:taxon-name-part taxon-name-part-type="species" reg="chlorotes">chlorotes</tp:taxon-name-part></tp:taxon-name></italic> L. Koch in Rosenhauer, 1856 (<tp:taxon-name><tp:taxon-name-part taxon-name-part-type="class">Chilopoda</tp:taxon-name-part></tp:taxon-name>, <tp:taxon-name><tp:taxon-name-part taxon-name-part-type="order">Scolopendromorpha</tp:taxon-name-part></tp:taxon-name>, <tp:taxon-name><tp:taxon-name-part taxon-name-part-type="family">Scolopendridae</tp:taxon-name-part></tp:taxon-name>)</article-title><source>Zookeys</source><day>25</day><month>07</month><year>2024</year><volume>1208</volume><fpage>49</fpage><lpage>80</lpage><pub-id pub-id-type="doi">10.3897/zookeys.1208.122126</pub-id></mixed-citation></tp:treatment-meta><tp:nomenclature><label>﻿</label><tp:taxon-name>
            <object-id xmlns:xlink="http://www.w3.org/1999/xlink" content-type="arpha" xlink:type="simple">C03A6625-891E-551F-B071-36160948D577</object-id>
            <tp:taxon-name-part taxon-name-part-type="genus" reg="Scolopendra">Scolopendra</tp:taxon-name-part>
            <tp:taxon-name-part taxon-name-part-type="species" reg="oraniensis">oraniensis</tp:taxon-name-part>
          </tp:taxon-name><tp:taxon-authority>Lucas, 1846</tp:taxon-authority><xref ref-type="fig" rid="F7">Types: Figs 7</xref><xref ref-type="fig" rid="F8">, 8</xref><xref ref-type="table" rid="T3">; Table 3</xref><xref ref-type="fig" rid="F1">. Non-types: Figs 1C–I</xref><xref ref-type="fig" rid="F2">, 2B, D</xref><xref ref-type="fig" rid="F3">, 3</xref><xref ref-type="fig" rid="F4">, 4</xref><xref ref-type="fig" rid="F5">, 5</xref><xref ref-type="fig" rid="F6">, 6</xref><xref ref-type="fig" rid="F7">, 7</xref><xref ref-type="fig" rid="F8">, 8</xref><xref ref-type="fig" rid="F9">, 9</xref><xref ref-type="table" rid="T1">; Tables 1</xref><xref ref-type="table" rid="T2">, 2</xref><xref ref-type="table" rid="T3">, 3</xref><xref ref-type="supplementary-material" rid="S1">; Suppl. material 1: files 1, 3</xref><tp:nomenclature-citation-list><tp:nomenclature-citation><tp:taxon-name>
                <tp:taxon-name-part taxon-name-part-type="genus" reg="Scolopendra">Scolopendra</tp:taxon-name-part>
                <tp:taxon-name-part taxon-name-part-type="species" reg="viridipes">viridipes</tp:taxon-name-part>
              </tp:taxon-name><comment>Dufour, 1820; nomen oblitum; senior syn. nov.</comment></tp:nomenclature-citation><tp:nomenclature-citation><tp:taxon-name>
                <tp:taxon-name-part taxon-name-part-type="genus" reg="Scolopendra">S.</tp:taxon-name-part>
                <tp:taxon-name-part taxon-name-part-type="species" reg="oraniensis">oraniensis</tp:taxon-name-part>
              </tp:taxon-name><comment>Lucas, 1846; nomen protectum.</comment></tp:nomenclature-citation><tp:nomenclature-citation><tp:taxon-name>
                <tp:taxon-name-part taxon-name-part-type="genus" reg="Scolopendra">S.</tp:taxon-name-part>
                <tp:taxon-name-part taxon-name-part-type="species" reg="chlorotes">chlorotes</tp:taxon-name-part>
              </tp:taxon-name><comment>L. Koch in Rosenhauer, 1856; junior syn. nov.</comment></tp:nomenclature-citation><tp:nomenclature-citation><tp:taxon-name>
                <tp:taxon-name-part taxon-name-part-type="genus" reg="Scolopendra">S.</tp:taxon-name-part>
                <tp:taxon-name-part taxon-name-part-type="species" reg="mediterranea">mediterranea</tp:taxon-name-part>
              </tp:taxon-name><comment>Verhoeff, 1893: 318.</comment></tp:nomenclature-citation><tp:nomenclature-citation><tp:taxon-name>
                <tp:taxon-name-part taxon-name-part-type="genus" reg="Scolopendra">S.</tp:taxon-name-part>
                <tp:taxon-name-part taxon-name-part-type="species" reg="mediterranea">mediterranea</tp:taxon-name-part>
                <tp:taxon-name-part taxon-name-part-type="subspecies" reg="lusitanica">lusitanica</tp:taxon-name-part>
              </tp:taxon-name><comment>Verhoeff, 1893: 318.</comment></tp:nomenclature-citation><tp:nomenclature-citation><tp:taxon-name>
                <tp:taxon-name-part taxon-name-part-type="genus" reg="Scolopendra">S.</tp:taxon-name-part>
                <tp:taxon-name-part taxon-name-part-type="species" reg="clavipes">clavipes</tp:taxon-name-part>
              </tp:taxon-name><comment>Silvestri, 1897: 7 (sic.).</comment></tp:nomenclature-citation><tp:nomenclature-citation><tp:taxon-name>
                <tp:taxon-name-part taxon-name-part-type="genus" reg="Scolopendra">S.</tp:taxon-name-part>
                <tp:taxon-name-part taxon-name-part-type="species" reg="oraniensis">oraniensis</tp:taxon-name-part>
                <tp:taxon-name-part taxon-name-part-type="subspecies" reg="africana">africana</tp:taxon-name-part>
              </tp:taxon-name><comment>Attems, 1902: 556.</comment></tp:nomenclature-citation><tp:nomenclature-citation><tp:taxon-name>
                <tp:taxon-name-part taxon-name-part-type="genus" reg="Rhadinoscytalis">Rhadinoscytalis</tp:taxon-name-part>
                <tp:taxon-name-part taxon-name-part-type="species" reg="canidens">canidens</tp:taxon-name-part>
                <tp:taxon-name-part taxon-name-part-type="subspecies" reg="oraniensis">oraniensis</tp:taxon-name-part>
              </tp:taxon-name><comment>: Attems 1926: 246.</comment></tp:nomenclature-citation><tp:nomenclature-citation><tp:taxon-name>
                <tp:taxon-name-part taxon-name-part-type="genus" reg="Scolopendra">S.</tp:taxon-name-part>
                <tp:taxon-name-part taxon-name-part-type="species" reg="canidens">canidens</tp:taxon-name-part>
                <tp:taxon-name-part taxon-name-part-type="subspecies" reg="oraniensis">oraniensis</tp:taxon-name-part>
              </tp:taxon-name><comment>: <xref ref-type="bibr" rid="B1">Attems 1930</xref>: 19, 36, 37, fig. 50.</comment></tp:nomenclature-citation><tp:nomenclature-citation><tp:taxon-name>
                <tp:taxon-name-part taxon-name-part-type="genus" reg="Scolopendra">S.</tp:taxon-name-part>
                <tp:taxon-name-part taxon-name-part-type="species" reg="canidens">canidens</tp:taxon-name-part>
                <tp:taxon-name-part taxon-name-part-type="subspecies" reg="lusitanica">lusitanica</tp:taxon-name-part>
              </tp:taxon-name><comment>Verhoeff, 1931: 309.</comment></tp:nomenclature-citation><tp:nomenclature-citation><tp:taxon-name>
                <tp:taxon-name-part taxon-name-part-type="genus" reg="Scolopendra">S.</tp:taxon-name-part>
                <tp:taxon-name-part taxon-name-part-type="species" reg="oraniensis">oraniensis</tp:taxon-name-part>
              </tp:taxon-name><comment>: <xref ref-type="bibr" rid="B80">Würmli 1980</xref>: 348–350.</comment></tp:nomenclature-citation></tp:nomenclature-citation-list></tp:nomenclature><tp:treatment-sec sec-type="Morphological diagnosis" id="SECID0EVZDI"><title>Morphological diagnosis</title><p>[<bold>based on <italic><tp:taxon-name><tp:taxon-name-part taxon-name-part-type="genus" reg="Scolopendra">S.</tp:taxon-name-part><tp:taxon-name-part taxon-name-part-type="species" reg="oraniensis">oraniensis</tp:taxon-name-part></tp:taxon-name></italic> type series].</bold> Body length up to 64 mm. 18 or 19 antennal articles; 5½ basal ones glabrous in their entire surface. Antennae/cephalic plate length ratio ≈ 3.30. Forcipular trochanteroprefemoral process clearly defined, with two or three rather inconspicuous denticles. Tooth plate with 4+4 (rarely 3+3) teeth, divided into two groups. T1 without sutures or sulci. Paramedian sutures complete on tergites TT2–20. T21 with a complete median longitudinal suture. Margination starting at T14, complete on TT19–21. Sternite paramedian sutures on TT2–20. Coxopleuron basally pore-field, with a single medio-distal spine. Coxopleural process with a small pore-field, sub-cylindrical and quite elongated, with 9–14 spines altogether, disposed in sub/apical, dorsal, or lateral positions. Legs 3–20 with few setae. Two tarsal spurs on legs 1; a single tarsal spur on legs 2–18 or 19. Ultimate leg elongated, sometimes with a sinusoid transverse sulcus on the ventro-distal part; prefemoral spines (usually between 18–28) arranged in five frequently miss-aligned or duplicated rows with the <abbrev xmlns:xlink="http://www.w3.org/1999/xlink" xlink:title="ventro-lateral spines" id="ABBRID0EJ1DI" xlink:type="simple">VL</abbrev>: 1-5, V: 2-6, <abbrev xmlns:xlink="http://www.w3.org/1999/xlink" xlink:title="ventro-median spines" id="ABBRID0EN1DI" xlink:type="simple">VM</abbrev>: 2-6, M: 4-8 and <abbrev xmlns:xlink="http://www.w3.org/1999/xlink" xlink:title="dorso-median spines" id="ABBRID0ER1DI" xlink:type="simple">DM</abbrev>: 2-4 formula. Prefemoral process inconspicuous ending with two or three (rarely four) spines. Prefemur and femur of <abbrev xmlns:xlink="http://www.w3.org/1999/xlink" xlink:title="ultimate legs" id="ABBRID0EV1DI" xlink:type="simple">UL</abbrev> glabrous; tibia distally covered by sparse setae; tarsi 1 and 2 covered by small setae. <abbrev xmlns:xlink="http://www.w3.org/1999/xlink" xlink:title="ultimate legs" id="ABBRID0EZ1DI" xlink:type="simple">UL</abbrev>/T21 length ratio ≈ 5.15.</p></tp:treatment-sec><tp:treatment-sec sec-type="etymology" id="SECID0E41DI"><title>Etymology.</title><p>from the toponym “Oran”, Algeria and the feminine (or masculine) suffix -<italic>ensis</italic> (from) meaning “from Oran”, Algeria, in reference to the type locality.</p></tp:treatment-sec><tp:treatment-sec sec-type="Type series and type depository" id="SECID0EF2DI"><title>Type series and type depository.</title><p><xref ref-type="bibr" rid="B52">Lucas (1846)</xref> did not declare on which specimens he based the nominal taxon of <italic><tp:taxon-name><tp:taxon-name-part taxon-name-part-type="genus" reg="Scolopendra">S.</tp:taxon-name-part><tp:taxon-name-part taxon-name-part-type="species" reg="oraniensis">oraniensis</tp:taxon-name-part></tp:taxon-name></italic> (type series) (<xref ref-type="bibr" rid="B32">ICZN 1999</xref>: Art. 72.4.1), neither exposing the specimens’ depository nor designating a holotype (<xref ref-type="bibr" rid="B32">ICZN 1999</xref>: Art. 72.1.1). Otherwise, <xref ref-type="bibr" rid="B41">Kraepelin (1904)</xref> indicated the presence of the types [syntypes] at the <named-content xmlns:xlink="http://www.w3.org/1999/xlink" content-type="dwc:institutional_code" xlink:title="Muséum national d’Histoire Naturelle, Paris" xlink:href="http://grbio.org/institution/museum-national-dhistoire-naturelle-2" xlink:type="simple">MNHN</named-content> in writing “– [<italic><tp:taxon-name><tp:taxon-name-part taxon-name-part-type="genus" reg="Scolopendra">Scolopendra</tp:taxon-name-part></tp:taxon-name></italic>] <italic><tp:taxon-name><tp:taxon-name-part taxon-name-part-type="genus" reg="Scolopendra"/><tp:taxon-name-part taxon-name-part-type="species" reg="oraniensis">oraniensis</tp:taxon-name-part></tp:taxon-name></italic> Lucas. – Algérie: envir. d’Oran [surroundings of Oran] (H. Lucas, 1849 [sic.]. Types)”, without further data. Therefore, after the examination of the <named-content xmlns:xlink="http://www.w3.org/1999/xlink" content-type="dwc:institutional_code" xlink:title="Muséum national d’Histoire Naturelle, Paris" xlink:href="http://grbio.org/institution/museum-national-dhistoire-naturelle-2" xlink:type="simple">MNHN</named-content> specimens and their labels (Figs <xref ref-type="fig" rid="F7">7</xref>, <xref ref-type="fig" rid="F8">8</xref>) (<xref ref-type="bibr" rid="B32">ICZN 1999</xref>: Art. 72.4.2), I conclude that the type series for the <italic><tp:taxon-name><tp:taxon-name-part taxon-name-part-type="genus" reg="Scolopendra">S.</tp:taxon-name-part><tp:taxon-name-part taxon-name-part-type="species" reg="oraniensis">oraniensis</tp:taxon-name-part></tp:taxon-name></italic> nominal taxon was erected on the basis of seven syntypes, all of them unsexed adults (Table <xref ref-type="table" rid="T3">3</xref>). Depository <named-content xmlns:xlink="http://www.w3.org/1999/xlink" content-type="dwc:institutional_code" xlink:title="Muséum national d’Histoire Naturelle, Paris" xlink:href="http://grbio.org/institution/museum-national-dhistoire-naturelle-2" xlink:type="simple">MNHN</named-content>, Paris, France. Jar Number 282. Samples (Figs <xref ref-type="fig" rid="F7">7</xref>, <xref ref-type="fig" rid="F8">8A–C</xref>) and labels (Fig. <xref ref-type="fig" rid="F8">8D</xref>) separated in three different assay tubes (containing 2/2/3 specimens, respectively).</p></tp:treatment-sec><tp:treatment-sec sec-type="Collector and collection date" id="SECID0EK5DI"><title>Collector and collection date.</title><p>P. H. Lucas, during winter, between 1839 and 1842 (<xref ref-type="bibr" rid="B52">Lucas 1846</xref>).</p></tp:treatment-sec><tp:treatment-sec sec-type="type locality" id="SECID0EU5DI"><title>Type locality and habitat</title><p>from <xref ref-type="bibr" rid="B52">Lucas 1846</xref>: Ravines of the “Sauton’s” (sic.) [Santon] mountains and ravines between Oran and Mers-el-Kebir, Oran wilayah; Algeria (<xref ref-type="bibr" rid="B32">ICZN 1999</xref>: Recommendation 76A.2). Lapidicolous.</p></tp:treatment-sec><tp:treatment-sec sec-type="distribution" id="SECID0EC6DI"><title>Distribution.</title><p>Known from southern France (including Corsica), southern Italy (including Sardinia and Sicilia), Malta, Spain (including Balearic Islands), Portugal, Morocco, and Algeria. Introduced in Japan (<xref ref-type="bibr" rid="B1">Attems 1930</xref>; <xref ref-type="bibr" rid="B80">Würmli 1980</xref>; <xref ref-type="bibr" rid="B5">Bonato et al. 2017a</xref>).</p></tp:treatment-sec><tp:treatment-sec sec-type="Proposed new nomenclatural status" id="SECID0EU6DI"><title>Proposed new nomenclatural status.</title><p>Nomen protectum.</p></tp:treatment-sec><tp:treatment-sec sec-type="description" id="SECID0EZ6DI"><title>Type series composite redescription</title><p><bold>(Table <xref ref-type="table" rid="T3">3</xref>). <italic>Colouration</italic></bold>: Colouration of specimens preserved in ethanol is toasted to pale yellow (Figs <xref ref-type="fig" rid="F7">7</xref>, <xref ref-type="fig" rid="F8">8A–C</xref>). According to <xref ref-type="bibr" rid="B52">Lucas (1846)</xref>, colouration of living specimen was as follows [morphological traits are interpreted in brackets]:</p><p>(Original colour description available from: <ext-link xmlns:xlink="http://www.w3.org/1999/xlink" xlink:href="https://www.biodiversitylibrary.org/page/2362627#page/301/mode/1up" ext-link-type="uri" xlink:type="simple">https://www.biodiversitylibrary.org/page/2362627#page/301/mode/1up</ext-link>)</p><p>Upper body part [anterior tergites] coppery black, lower [posterior tergites] green, in the middle ornamented with a yellowish green longitudinal stripe [probably, the translucence of the Malpighian tubule], [...] jaw [forcipules] reddish [...] palps greenish [second maxillae]; base of antenna green, in the middle greenish and in front stained dark red; feet [locomotory legs] green with dark red nails [unguis proper]; last pair of legs [<abbrev xmlns:xlink="http://www.w3.org/1999/xlink" xlink:title="ultimate legs" id="ABBRID0E4AAK" xlink:type="simple">UL</abbrev>] dark green [...].</p></tp:treatment-sec><tp:treatment-sec sec-type="description" id="SECID0EBBAK"><title>Morphological description of the type series.</title><p>[notes on brackets are comprehensive annotations from this text author]: Body length up to 64 mm. Antennae reaching up to T2 [maybe up to T3; actual length shrivelled by ethanol retraction]; with 18 or 19 articles, the basal 5½ ones dorsally and ventrally glabrous (Fig. <xref ref-type="fig" rid="F7">7A, B</xref>). Antennae/cephalic plate length ratio: 2.01 [reduced because of the antennae articles retraction caused by the preservation in ethanol; estimated to be ~ 3.30].</p><p>Cephalic plate with disperse puncta and a short anterior longitudinal depression; disto-median or/and paramedian sutures are absent. Posterior edge of cephalic plate overlapping the T1 (Fig. <xref ref-type="fig" rid="F7">7A</xref>). Coxosternal surface with disperse puncta, without sutures (Fig. <xref ref-type="fig" rid="F7">7B</xref>). Article 2 of second maxillary telopodite with spur. Forcipular trochanteroprefemoral process with one apical and two (rarely one) medial poorly differentiable teeth (Fig. <xref ref-type="fig" rid="F7">7C</xref>). Tooth plates slightly wider than tall, forming an obtuse angle (&gt; 120°) with respect to the coxosternite; sensillae present. Each tooth plate with 4+4, rarely 3+3 teeth: the external one separated from the other three and inner ones sometimes fused. (Fig. <xref ref-type="fig" rid="F7">7C</xref>).</p><p>Spiracles triangular with three valves, present on body segments 3, 5, 8, 10, 12, 14, 16, 18, and 20.</p><p>T1 without sutures or sulcus (Fig. <xref ref-type="fig" rid="F7">7A</xref>); TT2–20 with complete paramedian sutures (Fig. <xref ref-type="fig" rid="F7">7D</xref>); T21 with a longitudinal median suture, surface of all tergites smooth, without depressions (Fig. <xref ref-type="fig" rid="F8">8A</xref>). T21 width/length ratio ≈ 1.35. Margination starting at T14, being complete in TT19–21.</p><p>Sternites with complete paramedian sutures from TT2–20 (Fig. <xref ref-type="fig" rid="F7">7E</xref>). Sternite of ultimate leg-bearing segment (Fig. <xref ref-type="fig" rid="F8">8B</xref>) with sides converging posteriorly; surface smooth, without depressions.</p><p>Coxopleuron not surpassing the posterior border of the tergite of the <abbrev xmlns:xlink="http://www.w3.org/1999/xlink" xlink:title="ultimate leg-bearing segment" id="ABBRID0EYCAK" xlink:type="simple">ULBS</abbrev> (Fig. <xref ref-type="fig" rid="F8">8B</xref>); with a dense pore-field area at the base and a single medio-distal spine. Coxopleural process sub-cylindrical and distinctly elongated, reaching up to the first 1/4 of the <abbrev xmlns:xlink="http://www.w3.org/1999/xlink" xlink:title="ultimate legs" id="ABBRID0EADAK" xlink:type="simple">UL</abbrev> prefemoral length. The complete surface is covered by a loose pore-field with some small setae (Fig. <xref ref-type="fig" rid="F8">8C</xref>) and a total of 9–14 usually asymmetrically disposed spines; 4–6 of them in an apical/subapical position; 3–6 in a lateral position, and 1–3 in a dorsal position.</p><p>Leg 1 with two distal tarsal spurs on tarsus 1, one lateral anterior and one ventral; legs 1–18 or 19 (mode 19, Table <xref ref-type="table" rid="T3">3</xref>) with only one ventral tarsal spur. Tibial spurs absent. Legs 1, 2, or 3 with or without isolated setae. Legs 3 or 4–20 with scarce setae.</p><p><abbrev xmlns:xlink="http://www.w3.org/1999/xlink" xlink:title="ultimate legs" id="ABBRID0EQDAK" xlink:type="simple">UL</abbrev> moderately long and slender with ratios of lengths of prefemur and femur = 1.15, femur and tibia = 1.25, tibia and tarsus 2 = 1.80; tarsus 1 and tarsus 2 = 1.20 (Fig. <xref ref-type="fig" rid="F8">8C</xref>). Prefemora flattened dorsally, sometimes with a visible sinusoid transverse sulcus on the ventro-distal side (Fig. <xref ref-type="fig" rid="F8">8A, B</xref>). Spines are variable in number (total: 17–26) and size, usually arranged in five frequently asymmetrical, duplicate, and non-ordered rows, with a formula: <abbrev xmlns:xlink="http://www.w3.org/1999/xlink" xlink:title="ventro-lateral spines" id="ABBRID0E3DAK" xlink:type="simple">VL</abbrev>: 3-6, V: 2-6, <abbrev xmlns:xlink="http://www.w3.org/1999/xlink" xlink:title="ventro-median spines" id="ABBRID0EAEAK" xlink:type="simple">VM</abbrev>: 2-6, M: 3-8 and <abbrev xmlns:xlink="http://www.w3.org/1999/xlink" xlink:title="dorso-median spines" id="ABBRID0EEEAK" xlink:type="simple">DM</abbrev>: 2-4. <abbrev xmlns:xlink="http://www.w3.org/1999/xlink" xlink:title="ventro-median spines" id="ABBRID0EIEAK" xlink:type="simple">VM</abbrev> and M spine rows usually converging proximally; between them a flattened surface is present, regularly rounded proximally and without spines. Prefemoral process inconspicuously prominent, sometimes scarcely setose, ending with two, or rarely three, spines (Figs <xref ref-type="fig" rid="F8">8A–C</xref>). Setae on prefemur and femur almost absent, tibia distally scarce setose and tarsi 1 and 2 densely covered with short setae. <abbrev xmlns:xlink="http://www.w3.org/1999/xlink" xlink:title="ultimate legs" id="ABBRID0EQEAK" xlink:type="simple">UL</abbrev>/T21 length ratio ≈ 4.39 [reduced because of the retraction of the articles caused by the preservation in ethanol; ~ 5.15].</p><p>Genitalia retracted in the whole type series.</p></tp:treatment-sec><tp:treatment-sec sec-type="description" id="SECID0EVEAK"><title>Genitalia description.</title><p>(Based on <italic><tp:taxon-name><tp:taxon-name-part taxon-name-part-type="genus" reg="Scolopendra">S.</tp:taxon-name-part><tp:taxon-name-part taxon-name-part-type="species" reg="viridipes">viridipes</tp:taxon-name-part></tp:taxon-name></italic> and <italic><tp:taxon-name><tp:taxon-name-part taxon-name-part-type="genus" reg="Scolopendra">S.</tp:taxon-name-part><tp:taxon-name-part taxon-name-part-type="species" reg="chlorotes">chlorotes</tp:taxon-name-part></tp:taxon-name></italic> “topotypical” material; Fig. <xref ref-type="fig" rid="F9">9A–D</xref>).</p><fig id="F9" position="float" orientation="portrait"><object-id xmlns:xlink="http://www.w3.org/1999/xlink" content-type="doi" xlink:type="simple">10.3897/zookeys.1208.122126.figure9</object-id><object-id xmlns:xlink="http://www.w3.org/1999/xlink" content-type="arpha" xlink:type="simple">48954DD4-7472-57E6-B68B-11EF59BBA8F2</object-id><label>Figure 9.</label><caption><p><italic><tp:taxon-name><tp:taxon-name-part taxon-name-part-type="genus" reg="Scolopendra">Scolopendra</tp:taxon-name-part><tp:taxon-name-part taxon-name-part-type="species" reg="oraniensis">oraniensis</tp:taxon-name-part></tp:taxon-name></italic> genitalia <bold>A</bold> male (CEUAMr24); and <bold>B</bold> female (CEUAMr31), and detail of the setae (arrows) on tarsus 1 (<bold>C, D)</bold> on the same specimens <bold>C</bold> male and <bold>D</bold> female. Observe that on the contrary that <xref ref-type="bibr" rid="B80">Würmli (1980)</xref> indicated, the numbers of setae are actually similar in both genders. Legend: <abbrev xmlns:xlink="http://www.w3.org/1999/xlink" xlink:title="anal valve" id="ABBRID0EWGAK" xlink:type="simple">AV</abbrev>, anal valve; G. gonopod (folded back); <abbrev xmlns:xlink="http://www.w3.org/1999/xlink" xlink:title="lamina adanalis" id="ABBRID0E1GAK" xlink:type="simple">LA</abbrev>, lamina adanalis; <abbrev xmlns:xlink="http://www.w3.org/1999/xlink" xlink:title="lateral spines" id="ABBRID0E5GAK" xlink:type="simple">LS</abbrev>, lamina subanalis; P, penis; <abbrev xmlns:xlink="http://www.w3.org/1999/xlink" xlink:title="sternite of genital segment 1" id="ABBRID0ECHAK" xlink:type="simple">SGS I</abbrev>, sternite of genital segment 1; <abbrev xmlns:xlink="http://www.w3.org/1999/xlink" xlink:title="sternite of genital segment 2" id="ABBRID0EGHAK" xlink:type="simple">SGS II</abbrev>, sternite of genital segment 2. Scale bars: 0.1 mm.</p></caption><graphic xmlns:xlink="http://www.w3.org/1999/xlink" xlink:href="zookeys-1208-049_article-122126__-g009.jpg" position="float" orientation="portrait" xlink:type="simple" id="oo_1101819.jpg"><uri content-type="original_file" xlink:type="simple">https://binary.pensoft.net/fig/1101819</uri></graphic></fig><p>Genitalia well developed, reaching the apical part of coxopleural process when extended. Sternite and tergite of genital segment 1 (TGS and <abbrev xmlns:xlink="http://www.w3.org/1999/xlink" xlink:title="sternite of genital segment 1" id="ABBRID0ERHAK" xlink:type="simple">SGS I</abbrev>) convex and distally round, with a proximal median suture – distally attenuated – forming the vertex of a poorly angulated keel (Fig. <xref ref-type="fig" rid="F9">9A, B</xref>). In males (Fig. <xref ref-type="fig" rid="F9">9A</xref>) tergite of genital segment 2 (<abbrev xmlns:xlink="http://www.w3.org/1999/xlink" xlink:title="sternite of genital segment 2" id="ABBRID0E4HAK" xlink:type="simple">SGS II</abbrev>) small and horseshoe-shaped, with a poorly visible longitudinal suture. Gonopods short and small. Penis present, with fee endpoint, ventally serrated. TGS, <abbrev xmlns:xlink="http://www.w3.org/1999/xlink" xlink:title="sternite of genital segment 1" id="ABBRID0EBIAK" xlink:type="simple">SGS I</abbrev>, <abbrev xmlns:xlink="http://www.w3.org/1999/xlink" xlink:title="sternite of genital segment 2" id="ABBRID0EFIAK" xlink:type="simple">SGS II</abbrev>, lamina adanalis, gonopods and penis carrying scatted small setae, the remaining part of the genital structures glabrous. Sexual dimorphism or secondary sexual characteristics indistinct (Figs <xref ref-type="fig" rid="F9">9C, D</xref>); <abbrev xmlns:xlink="http://www.w3.org/1999/xlink" xlink:title="ultimate legs" id="ABBRID0ENIAK" xlink:type="simple">UL</abbrev> tibia and tarsi weakly and inconstantly more hirsute in females, with gender differences frequently indistinguishable.</p></tp:treatment-sec><tp:treatment-sec sec-type="Species variability" id="SECID0ERIAK"><title>Species variability.</title><p><italic><tp:taxon-name><tp:taxon-name-part taxon-name-part-type="genus" reg="Scolopendra">Scolopendra</tp:taxon-name-part><tp:taxon-name-part taxon-name-part-type="species" reg="oraniensis">oraniensis</tp:taxon-name-part></tp:taxon-name></italic> has been observed to be somewhat variable in some few morphological features (Figs <xref ref-type="fig" rid="F3">3</xref>–<xref ref-type="fig" rid="F9">9B</xref>; Table <xref ref-type="table" rid="T3">3</xref>, Suppl. material <xref ref-type="supplementary-material" rid="S1">1</xref>: files 1, 3): number of antennal articles (17–20; mode 18–19), number of hirsute basal antennal articles (5–5½), number of teeth on tooth plates and on forcipular trochanteroprefemoral processes (respectively 3+3 vs 4+4; mode 4+4 and 3 vs 2; mode 3), beginning of complete margination of tergites (on TT17, 19, or 20; mode 17), tarsal spurs on leg 1 (0-2; mode 2), single tarsal spurs on legs (2–18 or 19; mode 2–19), coxopleural process morphology and <abbrev xmlns:xlink="http://www.w3.org/1999/xlink" xlink:title="ultimate legs" id="ABBRID0ESJAK" xlink:type="simple">UL</abbrev> prefemur number of spines (respectively 9–14 and 18–32), visibility of <abbrev xmlns:xlink="http://www.w3.org/1999/xlink" xlink:title="ultimate legs" id="ABBRID0EWJAK" xlink:type="simple">UL</abbrev> prefemoral ventro-distal horizontal suture, coxopleural and prefemoral process lengths or number of setae on the <abbrev xmlns:xlink="http://www.w3.org/1999/xlink" xlink:title="ultimate legs" id="ABBRID0E1JAK" xlink:type="simple">UL</abbrev> tarsi.</p><p>Additionally, the colouration has proven to be variable sympatrically (Figs <xref ref-type="fig" rid="F1">1D–I</xref>, <xref ref-type="fig" rid="F3">3</xref>–<xref ref-type="fig" rid="F9">9</xref>). The cephalic plate and tergites can be monochromatic pale yellow to dark green/brown, sometimes reddish, sometimes with a darker/lighter longitudinal stripe. The forcipules can be yellowish to reddish, while the legs and antennae can be pale green, yellowish, bluish, reddish, or bicoloured, with occasional metallic reflections (Figs <xref ref-type="fig" rid="F1">1D–I</xref>, <xref ref-type="fig" rid="F3">3</xref>, <xref ref-type="fig" rid="F9">9</xref>).</p><p>These morphological and colouration characteristics, although tending towards a certain geographic distribution, often turn out to be variable within those populations (Table <xref ref-type="table" rid="T3">3</xref>, Suppl. material <xref ref-type="supplementary-material" rid="S1">1</xref>: files 1, 3). Therefore, the separation of the species by their old names are clearly unjustified, since all the features can be explained by the known intraspecific variability of the taxon (<xref ref-type="bibr" rid="B34">Iorio and Geoffroy 2006</xref>; <xref ref-type="bibr" rid="B26">García-Ruiz 2018</xref>), which is also shared with many other species in the genus (<xref ref-type="bibr" rid="B81">Zalesskaja and Schileyko 1992</xref>; <xref ref-type="bibr" rid="B72">Siriwut et al. 2016</xref>; <xref ref-type="bibr" rid="B18">Doménech et al. 2018</xref>; <xref ref-type="bibr" rid="B22">Dyachkov and Nedoev 2021</xref>; <xref ref-type="bibr" rid="B73">Tsukamoto et al. 2021</xref>).</p></tp:treatment-sec><tp:treatment-sec sec-type="Differential diagnosis" id="SECID0E5LAK"><title>Differential diagnosis.</title><p>Morphologically, <italic><tp:taxon-name><tp:taxon-name-part taxon-name-part-type="genus" reg="Scolopendra">S.</tp:taxon-name-part><tp:taxon-name-part taxon-name-part-type="species" reg="oraniensis">oraniensis</tp:taxon-name-part></tp:taxon-name></italic> is related to five other species of the <italic><tp:taxon-name><tp:taxon-name-part taxon-name-part-type="genus" reg="Scolopendra">S.</tp:taxon-name-part><tp:taxon-name-part taxon-name-part-type="species" reg="canidens">canidens</tp:taxon-name-part></tp:taxon-name></italic> group distributed around the Mediterranean Sea and Middle Asia (<xref ref-type="bibr" rid="B80">Würmli 1980</xref>; <xref ref-type="bibr" rid="B70">Simaiakis and Mylonas 2008</xref>). <italic><tp:taxon-name><tp:taxon-name-part taxon-name-part-type="genus" reg="Scolopendra">Scolopendra</tp:taxon-name-part><tp:taxon-name-part taxon-name-part-type="species" reg="clavipes">clavipes</tp:taxon-name-part></tp:taxon-name></italic> (Middle Asia) can easily be distinguished from <italic><tp:taxon-name><tp:taxon-name-part taxon-name-part-type="genus" reg="Scolopendra">S.</tp:taxon-name-part><tp:taxon-name-part taxon-name-part-type="species" reg="oraniensis">oraniensis</tp:taxon-name-part></tp:taxon-name></italic> by the clavate morphology of the <abbrev xmlns:xlink="http://www.w3.org/1999/xlink" xlink:title="ultimate legs" id="ABBRID0EYNAK" xlink:type="simple">UL</abbrev>, while the two subspecies of <italic><tp:taxon-name><tp:taxon-name-part taxon-name-part-type="genus" reg="Scolopendra">S.</tp:taxon-name-part><tp:taxon-name-part taxon-name-part-type="species" reg="dalmatica">dalmatica</tp:taxon-name-part></tp:taxon-name></italic> C. L. Koch, 1847 (northeastern Mediterranean) can be differentiated by their larger size (up to 80 mm), the incomplete median suture of T21, and the four spines of the <abbrev xmlns:xlink="http://www.w3.org/1999/xlink" xlink:title="ultimate legs" id="ABBRID0EHOAK" xlink:type="simple">UL</abbrev> prefemoral process. However, the morphologically closest relatives to <italic><tp:taxon-name><tp:taxon-name-part taxon-name-part-type="genus" reg="Scolopendra">S.</tp:taxon-name-part><tp:taxon-name-part taxon-name-part-type="species" reg="oraniensis">oraniensis</tp:taxon-name-part></tp:taxon-name></italic> are <italic><tp:taxon-name><tp:taxon-name-part taxon-name-part-type="genus" reg="Scolopendra">S.</tp:taxon-name-part><tp:taxon-name-part taxon-name-part-type="species" reg="canidens">canidens</tp:taxon-name-part></tp:taxon-name></italic> (southeastern and eastern Mediterranean) and <italic><tp:taxon-name><tp:taxon-name-part taxon-name-part-type="genus" reg="Scolopendra">S.</tp:taxon-name-part><tp:taxon-name-part taxon-name-part-type="species" reg="cretica">cretica</tp:taxon-name-part></tp:taxon-name></italic> Lucas, 1853 (eastern Mediterranean, probably endemic to Crete, Greece). These two latter species can be unequivocally differentiated from <italic><tp:taxon-name><tp:taxon-name-part taxon-name-part-type="genus" reg="Scolopendra">S.</tp:taxon-name-part><tp:taxon-name-part taxon-name-part-type="species" reg="oraniensis">oraniensis</tp:taxon-name-part></tp:taxon-name></italic> by the number of glabrous articles in the antennae (10–12 vs 5–5½, respectively), the type of transition between the glabrous/hirsute articles (gradual vs abrupt), and the number of spines in the prefemoral process (generally 3 vs 2 or 3). Between <italic><tp:taxon-name><tp:taxon-name-part taxon-name-part-type="genus" reg="Scolopendra">S.</tp:taxon-name-part><tp:taxon-name-part taxon-name-part-type="species" reg="canidens">canidens</tp:taxon-name-part></tp:taxon-name></italic> and <italic><tp:taxon-name><tp:taxon-name-part taxon-name-part-type="genus" reg="Scolopendra">S.</tp:taxon-name-part><tp:taxon-name-part taxon-name-part-type="species" reg="cretica">cretica</tp:taxon-name-part></tp:taxon-name></italic>, the only visible difference is the presence of brush-like setae in tarsi 1 and 2 of the <abbrev xmlns:xlink="http://www.w3.org/1999/xlink" xlink:title="ultimate legs" id="ABBRID0ENQAK" xlink:type="simple">UL</abbrev> in the <italic><tp:taxon-name><tp:taxon-name-part taxon-name-part-type="genus" reg="Scolopendra">S.</tp:taxon-name-part><tp:taxon-name-part taxon-name-part-type="species" reg="cretica">cretica</tp:taxon-name-part></tp:taxon-name></italic> females (<xref ref-type="bibr" rid="B80">Würmli 1980</xref>; <xref ref-type="bibr" rid="B47">Lewis 2010</xref>; Dyachkov (<named-content xmlns:xlink="http://www.w3.org/1999/xlink" content-type="dwc:institutional_code" xlink:title="Altai State University" xlink:href="http://grbio.org/institution/altai-state-university" xlink:type="simple">ASU</named-content>) pers. comm. 2022; Huesca pers. comm. 2018).</p><p>In these last two species closest to <italic><tp:taxon-name><tp:taxon-name-part taxon-name-part-type="genus" reg="Scolopendra">S.</tp:taxon-name-part><tp:taxon-name-part taxon-name-part-type="species" reg="oraniensis">oraniensis</tp:taxon-name-part></tp:taxon-name></italic>, comparative analyses such as antennae/cephalic plates and T21/<abbrev xmlns:xlink="http://www.w3.org/1999/xlink" xlink:title="ultimate legs" id="ABBRID0EVRAK" xlink:type="simple">UL</abbrev> length ratios and their genitalia descriptions have not been performed yet.</p></tp:treatment-sec><tp:treatment-sec sec-type="Nomenclatural considerations" id="SECID0EZRAK"><title>Nomenclatural considerations.</title><p>To verify the actual identities of <italic><tp:taxon-name><tp:taxon-name-part taxon-name-part-type="genus" reg="Scolopendra">S.</tp:taxon-name-part><tp:taxon-name-part taxon-name-part-type="species" reg="viridipes">viridipes</tp:taxon-name-part></tp:taxon-name></italic> and <italic><tp:taxon-name><tp:taxon-name-part taxon-name-part-type="genus" reg="Scolopendra">S.</tp:taxon-name-part><tp:taxon-name-part taxon-name-part-type="species" reg="chlorotes">chlorotes</tp:taxon-name-part></tp:taxon-name></italic>, establishing the <italic><tp:taxon-name><tp:taxon-name-part taxon-name-part-type="genus" reg="Scolopendra">S.</tp:taxon-name-part><tp:taxon-name-part taxon-name-part-type="species" reg="oraniensis">oraniensis</tp:taxon-name-part></tp:taxon-name></italic> specimens <xref ref-type="bibr" rid="B52">Lucas (1846)</xref> on which he based the type series was necessary, to have reference material with which to unambiguously compare new material (<xref ref-type="bibr" rid="B32">ICZN 1999</xref>: Preamble, Art. 13, Recomm. 13A). The <italic><tp:taxon-name><tp:taxon-name-part taxon-name-part-type="genus" reg="Scolopendra">S.</tp:taxon-name-part><tp:taxon-name-part taxon-name-part-type="species" reg="oraniensis">oraniensis</tp:taxon-name-part></tp:taxon-name></italic> lectotype designation was found to be not nomenclaturally required (<xref ref-type="bibr" rid="B32">ICZN 1999</xref>: 11; point 6 in introduction; Art. 72.1.1; 74.7). However, neotypes designations for <italic><tp:taxon-name><tp:taxon-name-part taxon-name-part-type="genus" reg="Scolopendra">S.</tp:taxon-name-part><tp:taxon-name-part taxon-name-part-type="species" reg="viridipes">viridipes</tp:taxon-name-part></tp:taxon-name></italic> and <italic><tp:taxon-name><tp:taxon-name-part taxon-name-part-type="genus" reg="Scolopendra">S.</tp:taxon-name-part><tp:taxon-name-part taxon-name-part-type="species" reg="chlorotes">chlorotes</tp:taxon-name-part></tp:taxon-name></italic> were mandatory to clarify their type localities and taxonomic situations in the absence of the original types (<xref ref-type="bibr" rid="B32">ICZN 1999</xref>: Art. 75, 76). Finally, the identities of <italic><tp:taxon-name><tp:taxon-name-part taxon-name-part-type="genus" reg="Scolopendra">S.</tp:taxon-name-part><tp:taxon-name-part taxon-name-part-type="species" reg="viridipes">viridipes</tp:taxon-name-part></tp:taxon-name></italic>, <italic><tp:taxon-name><tp:taxon-name-part taxon-name-part-type="genus" reg="Scolopendra">S.</tp:taxon-name-part><tp:taxon-name-part taxon-name-part-type="species" reg="chlorotes">chlorotes</tp:taxon-name-part></tp:taxon-name></italic>, and <italic><tp:taxon-name><tp:taxon-name-part taxon-name-part-type="genus" reg="Scolopendra">S.</tp:taxon-name-part><tp:taxon-name-part taxon-name-part-type="species" reg="oraniensis">oraniensis</tp:taxon-name-part></tp:taxon-name></italic> have been solved, and they are all conspecific (Figs <xref ref-type="fig" rid="F3">3</xref>–<xref ref-type="fig" rid="F8">8</xref>; Table <xref ref-type="table" rid="T3">3</xref>) leaving the name <italic><tp:taxon-name><tp:taxon-name-part taxon-name-part-type="genus" reg="Scolopendra">S.</tp:taxon-name-part><tp:taxon-name-part taxon-name-part-type="species" reg="oraniensis">oraniensis</tp:taxon-name-part></tp:taxon-name></italic> Lucas, 1846 as nomen protectum with which to unambiguously refer to “all” of these species (<xref ref-type="bibr" rid="B32">ICZN 1999</xref>: Art. 23.3 and 23.9.2).</p><p>At a nomenclatural level, the specific epithet of <italic><tp:taxon-name><tp:taxon-name-part taxon-name-part-type="genus" reg="Scolopendra">S.</tp:taxon-name-part><tp:taxon-name-part taxon-name-part-type="species" reg="oraniensis">oraniensis</tp:taxon-name-part></tp:taxon-name></italic> obviously conformed to the reference of the type locality (<xref ref-type="bibr" rid="B28">Gervais 1847</xref>). However, that noun is composed by the feminine (or masculine) suffix “-<italic>ensis</italic>” (coming from) and the prefix (a toponym) “Orani”, in the place of “Oran”. Coincidentally, “Orani” is the name of two other localities located in Italy and the Philippines. This can lead to etymological confusion, especially for the Italian Orani, on Sardinia, a region where <italic><tp:taxon-name><tp:taxon-name-part taxon-name-part-type="genus" reg="Scolopendra">S.</tp:taxon-name-part><tp:taxon-name-part taxon-name-part-type="species" reg="oraniensis">oraniensis</tp:taxon-name-part></tp:taxon-name></italic> also lives (<xref ref-type="bibr" rid="B80">Würmli 1980</xref>; <xref ref-type="bibr" rid="B5">Bonato et al. 2017a</xref>). Therefore, it is thought to be an incorrect original spelling (<xref ref-type="bibr" rid="B32">ICZN 1999</xref>: Art. 32.4) and according to the author’s intention to honour Oran, Algeria, rather than Orani, Italy, the proper name for <italic><tp:taxon-name><tp:taxon-name-part taxon-name-part-type="genus" reg="Scolopendra">S.</tp:taxon-name-part><tp:taxon-name-part taxon-name-part-type="species" reg="oraniensis">oraniensis</tp:taxon-name-part></tp:taxon-name></italic> should be amended as “<italic><tp:taxon-name><tp:taxon-name-part taxon-name-part-type="genus" reg="Scolopendra">S.</tp:taxon-name-part><tp:taxon-name-part taxon-name-part-type="species" reg="oraniensis">oraniensis</tp:taxon-name-part></tp:taxon-name></italic>”. However, <xref ref-type="bibr" rid="B32">ICZN (1999</xref>: Art. 32.5.1) clearly states that this supposition should not be adhered to since, in the original publication, “The […] use of an inappropriate connecting vowel is not to be considered inadvertent errors”. Therefore, despite being confusing or misspelled, this name must not be corrected as it is valid in its original spelling; <italic><tp:taxon-name><tp:taxon-name-part taxon-name-part-type="genus" reg="Scolopendra">S.</tp:taxon-name-part><tp:taxon-name-part taxon-name-part-type="species" reg="oraniensis">oraniensis</tp:taxon-name-part></tp:taxon-name></italic>.</p></tp:treatment-sec><tp:treatment-sec><!--Section generated to contain objects referenced in tp:taxon-treatment.--><fig id="F7" position="float" orientation="portrait"><object-id xmlns:xlink="http://www.w3.org/1999/xlink" content-type="doi" xlink:type="simple">10.3897/zookeys.1208.122126.figure7</object-id><object-id xmlns:xlink="http://www.w3.org/1999/xlink" content-type="arpha" xlink:type="simple">65DBBC01-B250-54A7-9B6B-D72F3E1EB304</object-id><label>Figure 7.</label><caption><p><italic><tp:taxon-name><tp:taxon-name-part taxon-name-part-type="genus" reg="Scolopendra">Scolopendra</tp:taxon-name-part><tp:taxon-name-part taxon-name-part-type="species" reg="oraniensis">oraniensis</tp:taxon-name-part></tp:taxon-name></italic> syntype “1"; unsexed; (<named-content xmlns:xlink="http://www.w3.org/1999/xlink" content-type="dwc:institutional_code" xlink:title="Muséum national d’Histoire Naturelle, Paris" xlink:href="http://grbio.org/institution/museum-national-dhistoire-naturelle-2" xlink:type="simple">MNHN</named-content>) <bold>A</bold> cephalic plate, antennae, and T1 <bold>B</bold> forcipular segment and sternites 1, 2 <bold>C</bold> tooth plates <bold>D</bold> tergites 3–6 <bold>E</bold> sternites 6–8. Scale bars: 0.2 mm (<bold>C</bold>); 1 mm (<bold>A, B</bold>); 2 mm (<bold>D, E</bold>).</p></caption><graphic xmlns:xlink="http://www.w3.org/1999/xlink" xlink:href="zookeys-1208-049_article-122126__-g007.jpg" position="float" orientation="portrait" xlink:type="simple" id="oo_1101817.jpg"><uri content-type="original_file" xlink:type="simple">https://binary.pensoft.net/fig/1101817</uri></graphic></fig><fig id="F8" position="float" orientation="portrait"><object-id xmlns:xlink="http://www.w3.org/1999/xlink" content-type="doi" xlink:type="simple">10.3897/zookeys.1208.122126.figure8</object-id><object-id xmlns:xlink="http://www.w3.org/1999/xlink" content-type="arpha" xlink:type="simple">98DF8A57-15EB-5ECA-9989-28CD9DF61BE0</object-id><label>Figure 8.</label><caption><p><italic><tp:taxon-name><tp:taxon-name-part taxon-name-part-type="genus" reg="Scolopendra">Scolopendra</tp:taxon-name-part><tp:taxon-name-part taxon-name-part-type="species" reg="oraniensis">oraniensis</tp:taxon-name-part></tp:taxon-name></italic> syntype “1"; unsexed; (<named-content xmlns:xlink="http://www.w3.org/1999/xlink" content-type="dwc:institutional_code" xlink:title="Muséum national d’Histoire Naturelle, Paris" xlink:href="http://grbio.org/institution/museum-national-dhistoire-naturelle-2" xlink:type="simple">MNHN</named-content>) <bold>A</bold> dorsal view of <abbrev xmlns:xlink="http://www.w3.org/1999/xlink" xlink:title="ultimate leg-bearing segment" id="ABBRID0EQQBI" xlink:type="simple">ULBS</abbrev> and <abbrev xmlns:xlink="http://www.w3.org/1999/xlink" xlink:title="ultimate legs" id="ABBRID0EUQBI" xlink:type="simple">UL</abbrev><bold>B</bold> ventral view of <abbrev xmlns:xlink="http://www.w3.org/1999/xlink" xlink:title="ultimate leg-bearing segment" id="ABBRID0E1QBI" xlink:type="simple">ULBS</abbrev> and <abbrev xmlns:xlink="http://www.w3.org/1999/xlink" xlink:title="ultimate legs" id="ABBRID0E5QBI" xlink:type="simple">UL</abbrev><bold>C</bold> lateral view of <abbrev xmlns:xlink="http://www.w3.org/1999/xlink" xlink:title="ultimate leg-bearing segment" id="ABBRID0EERBI" xlink:type="simple">ULBS</abbrev> and <abbrev xmlns:xlink="http://www.w3.org/1999/xlink" xlink:title="ultimate legs" id="ABBRID0EIRBI" xlink:type="simple">UL</abbrev><bold>D</bold> Original manuscript labels ordered chronologically. Top: old label [<italic><tp:taxon-name><tp:taxon-name-part taxon-name-part-type="genus" reg="Scolopendra">Scolopendra</tp:taxon-name-part><tp:taxon-name-part taxon-name-part-type="species" reg="canidens">canidens</tp:taxon-name-part></tp:taxon-name></italic> Newp. <italic><tp:taxon-name><tp:taxon-name-part taxon-name-part-type="genus" reg="Scolopendra"/><tp:taxon-name-part taxon-name-part-type="species" reg="oraniensis">oraniensis</tp:taxon-name-part></tp:taxon-name></italic> Luc. H. Lucas. [Leg.] Oran [type locality]; Middle: <xref ref-type="bibr" rid="B40">Kraepelin’s 1903</xref> labels [“Type de H. Lucas. <italic><tp:taxon-name><tp:taxon-name-part taxon-name-part-type="genus" reg="Scolopendra">Scol.</tp:taxon-name-part><tp:taxon-name-part taxon-name-part-type="species" reg="oraniensis">oraniensis</tp:taxon-name-part></tp:taxon-name></italic> Luc. (non <italic><tp:taxon-name><tp:taxon-name-part taxon-name-part-type="genus" reg="Scolopendra"/><tp:taxon-name-part taxon-name-part-type="species" reg="canidens">canidens</tp:taxon-name-part></tp:taxon-name></italic> Newp.)”]. Lower: <named-content xmlns:xlink="http://www.w3.org/1999/xlink" content-type="dwc:institutional_code" xlink:title="Muséum national d’Histoire Naturelle, Paris" xlink:href="http://grbio.org/institution/museum-national-dhistoire-naturelle-2" xlink:type="simple">MNHN</named-content> staff “modern” summary label. Scale bars: 1 mm (<bold>A, B</bold>); 2 mm (<bold>C</bold>).</p></caption><graphic xmlns:xlink="http://www.w3.org/1999/xlink" xlink:href="zookeys-1208-049_article-122126__-g008.jpg" position="float" orientation="portrait" xlink:type="simple" id="oo_1101818.jpg"><uri content-type="original_file" xlink:type="simple">https://binary.pensoft.net/fig/1101818</uri></graphic></fig><table-wrap id="T3" position="float" orientation="portrait"><label>Table 3.</label><caption><p><italic><tp:taxon-name><tp:taxon-name-part taxon-name-part-type="genus" reg="Scolopendra">Scolopendra</tp:taxon-name-part><tp:taxon-name-part taxon-name-part-type="species" reg="oraniensis">oraniensis</tp:taxon-name-part></tp:taxon-name></italic> type series morphological comparison with <italic><tp:taxon-name><tp:taxon-name-part taxon-name-part-type="genus" reg="Scolopendra">S.</tp:taxon-name-part><tp:taxon-name-part taxon-name-part-type="species" reg="viridipes">viridipes</tp:taxon-name-part></tp:taxon-name></italic>’ and <italic><tp:taxon-name><tp:taxon-name-part taxon-name-part-type="genus" reg="Scolopendra">S.</tp:taxon-name-part><tp:taxon-name-part taxon-name-part-type="species" reg="chlorotes">chlorotes</tp:taxon-name-part></tp:taxon-name></italic>’ topotypes (= <italic><tp:taxon-name><tp:taxon-name-part taxon-name-part-type="genus" reg="Scolopendra">S.</tp:taxon-name-part><tp:taxon-name-part taxon-name-part-type="species" reg="oraniensis">oraniensis</tp:taxon-name-part></tp:taxon-name></italic>; composite data from Supplementary tables 1 and 2). <abbrev xmlns:xlink="http://www.w3.org/1999/xlink" xlink:title="apical spines" id="ABBRID0E1HAI" xlink:type="simple">AP</abbrev>, apical spines; <abbrev xmlns:xlink="http://www.w3.org/1999/xlink" xlink:title="subapical spines" id="ABBRID0E5HAI" xlink:type="simple">SAP</abbrev>, subapical spines; DS, dorsal spines; <abbrev xmlns:xlink="http://www.w3.org/1999/xlink" xlink:title="lateral spines" id="ABBRID0ECIAI" xlink:type="simple">LS</abbrev>, lateral spines; <abbrev xmlns:xlink="http://www.w3.org/1999/xlink" xlink:title="ventro-lateral spines" id="ABBRID0EGIAI" xlink:type="simple">VL</abbrev>, ventro-lateral spines; V, ventral spines; <abbrev xmlns:xlink="http://www.w3.org/1999/xlink" xlink:title="ventro-median spines" id="ABBRID0EKIAI" xlink:type="simple">VM</abbrev>, ventro-median spines; M, median spines; <abbrev xmlns:xlink="http://www.w3.org/1999/xlink" xlink:title="dorso-median spines" id="ABBRID0EOIAI" xlink:type="simple">DM</abbrev>, dorso-median spiness; <abbrev xmlns:xlink="http://www.w3.org/1999/xlink" xlink:title="prefemoral process spines" id="ABBRID0ESIAI" xlink:type="simple">SP</abbrev>, prefemoral process spines; <abbrev xmlns:xlink="http://www.w3.org/1999/xlink" xlink:title="ultimate legs" id="ABBRID0EWIAI" xlink:type="simple">UL</abbrev>; ultimate legs, <abbrev xmlns:xlink="http://www.w3.org/1999/xlink" xlink:title="ultimate leg-bearing segment" id="ABBRID0E1IAI" xlink:type="simple">ULBS</abbrev>, ultimate leg-bearing segment; T, tergite; <abbrev xmlns:xlink="http://www.w3.org/1999/xlink" xlink:title="tergites" id="ABBRID0E5IAI" xlink:type="simple">TT</abbrev>, tergites, S, sternite; <abbrev xmlns:xlink="http://www.w3.org/1999/xlink" xlink:title="sternites" id="ABBRID0ECJAI" xlink:type="simple">SS</abbrev>, sternites, RG, Retracted genitalia; * No visible (cephalic plate flexed over firsts <abbrev xmlns:xlink="http://www.w3.org/1999/xlink" xlink:title="sternites" id="ABBRID0EGJAI" xlink:type="simple">SS</abbrev>), interpretable or damaged.</p></caption><table id="TID0EABDI" rules="all"><tbody><tr><th rowspan="2" colspan="1"/><th rowspan="1" colspan="7"><italic><tp:taxon-name><tp:taxon-name-part taxon-name-part-type="genus" reg="Scolopendra">Scolopendra</tp:taxon-name-part><tp:taxon-name-part taxon-name-part-type="species" reg="oraniensis">oraniensis</tp:taxon-name-part></tp:taxon-name></italic> (type series)</th><th rowspan="2" colspan="1"><italic><tp:taxon-name><tp:taxon-name-part taxon-name-part-type="genus" reg="Scolopendra">S.</tp:taxon-name-part><tp:taxon-name-part taxon-name-part-type="species" reg="viridipes">viridipes</tp:taxon-name-part></tp:taxon-name></italic> (CEUAMr21-25)</th><th rowspan="2" colspan="1"><italic><tp:taxon-name><tp:taxon-name-part taxon-name-part-type="genus" reg="Scolopendra">S.</tp:taxon-name-part><tp:taxon-name-part taxon-name-part-type="species" reg="chlorotes">chlorotes</tp:taxon-name-part></tp:taxon-name></italic> (CEUAMr26-40)</th></tr><tr><th rowspan="1" colspan="1">Syntype “1"</th><th rowspan="1" colspan="1">Syntype “2"</th><th rowspan="1" colspan="1">Syntype “3"</th><th rowspan="1" colspan="1">Syntype “4"</th><th rowspan="1" colspan="1">Syntype “5"</th><th rowspan="1" colspan="1">Syntype “6"</th><th rowspan="1" colspan="1">Syntype “7"</th></tr><tr><td rowspan="1" colspan="1">
                  <bold>Body length in mm</bold>
                </td><td rowspan="1" colspan="1">64</td><td rowspan="1" colspan="1">60</td><td rowspan="1" colspan="1">58</td><td rowspan="1" colspan="1">52</td><td rowspan="1" colspan="1">42</td><td rowspan="1" colspan="1">41</td><td rowspan="1" colspan="1">41</td><td rowspan="1" colspan="1">35-40</td><td rowspan="1" colspan="1">26-60</td></tr><tr><td rowspan="1" colspan="1">
                  <bold>Sex</bold>
                </td><td rowspan="1" colspan="1">RG</td><td rowspan="1" colspan="1">RG</td><td rowspan="1" colspan="1">RG, probably female</td><td rowspan="1" colspan="1">RG, probably female</td><td rowspan="1" colspan="1">RG</td><td rowspan="1" colspan="1">RG</td><td rowspan="1" colspan="1">RG</td><td rowspan="1" colspan="1">–</td><td rowspan="1" colspan="1">–</td></tr><tr><td rowspan="1" colspan="1"><bold>Antenna reaching to tergite</bold>*</td><td rowspan="1" colspan="1">T2*</td><td rowspan="1" colspan="1">T2*</td><td rowspan="1" colspan="1">T2*</td><td rowspan="1" colspan="1">T2*</td><td rowspan="1" colspan="1">T2*</td><td rowspan="1" colspan="1">T2*</td><td rowspan="1" colspan="1">T2*</td><td rowspan="1" colspan="1">T3</td><td rowspan="1" colspan="1">T3</td></tr><tr><td rowspan="1" colspan="1">
                  <bold>Number of antennal articles</bold>
                </td><td rowspan="1" colspan="1">18/19</td><td rowspan="1" colspan="1">18/19</td><td rowspan="1" colspan="1">19/18</td><td rowspan="1" colspan="1">19/19</td><td rowspan="1" colspan="1">19/18</td><td rowspan="1" colspan="1">19/19</td><td rowspan="1" colspan="1">18/19</td><td rowspan="1" colspan="1">17-20</td><td rowspan="1" colspan="1">17-20</td></tr><tr><td rowspan="1" colspan="1">
                  <bold>Number of proximal glabrous articles</bold>
                </td><td rowspan="1" colspan="1">5½</td><td rowspan="1" colspan="1">5½</td><td rowspan="1" colspan="1">5½</td><td rowspan="1" colspan="1">5½</td><td rowspan="1" colspan="1">5½</td><td rowspan="1" colspan="1">5½</td><td rowspan="1" colspan="1">5½</td><td rowspan="1" colspan="1">5</td><td rowspan="1" colspan="1">5-5½</td></tr><tr><td rowspan="1" colspan="1">
                  <bold>Teeth on tooth plate</bold>
                </td><td rowspan="1" colspan="1">4+4</td><td rowspan="1" colspan="1">*</td><td rowspan="1" colspan="1">4+4</td><td rowspan="1" colspan="1">4+4</td><td rowspan="1" colspan="1">3+3</td><td rowspan="1" colspan="1">4+4</td><td rowspan="1" colspan="1">4+4</td><td rowspan="1" colspan="1">4+4</td><td rowspan="1" colspan="1">3+3; 4+4</td></tr><tr><td rowspan="1" colspan="1">
                  <bold>Teeth on forcipular trochanteroprefemoral processes Total (apical /medial)</bold>
                </td><td rowspan="1" colspan="1">3(1/2) - 3(1/2)</td><td rowspan="1" colspan="1">*</td><td rowspan="1" colspan="1">3 (1/2) - 3 (1/2)</td><td rowspan="1" colspan="1">2 (1/1) - 3 (1/2)</td><td rowspan="1" colspan="1">2 (1/1) - 2 (1/1)</td><td rowspan="1" colspan="1">3(1/2) - 3(1/2)</td><td rowspan="1" colspan="1">3(1/2) - 3(1/2)</td><td rowspan="1" colspan="1">3(1/2)</td><td rowspan="1" colspan="1">2(1/1); 3(1/2)</td></tr><tr><td rowspan="1" colspan="1">
                  <bold>Tergite paramedian sutures</bold>
                </td><td rowspan="1" colspan="1">TT2-20</td><td rowspan="1" colspan="1">TT2-20</td><td rowspan="1" colspan="1">TT2-20</td><td rowspan="1" colspan="1">TT2-20</td><td rowspan="1" colspan="1">TT2-20</td><td rowspan="1" colspan="1">TT2-20</td><td rowspan="1" colspan="1">TT2-20</td><td rowspan="1" colspan="1">TT2-20</td><td rowspan="1" colspan="1">TT2-20</td></tr><tr><td rowspan="1" colspan="1">
                  <bold>Longitudinal suture on T21</bold>
                </td><td rowspan="1" colspan="1">Present</td><td rowspan="1" colspan="1">Present</td><td rowspan="1" colspan="1">Present</td><td rowspan="1" colspan="1">Present</td><td rowspan="1" colspan="1">Present</td><td rowspan="1" colspan="1">Present</td><td rowspan="1" colspan="1">Present</td><td rowspan="1" colspan="1">Present</td><td rowspan="1" colspan="1">Present</td></tr><tr><td rowspan="1" colspan="1">
                  <bold>First tergite with complete margination</bold>
                </td><td rowspan="1" colspan="1">19</td><td rowspan="1" colspan="1">19</td><td rowspan="1" colspan="1">19</td><td rowspan="1" colspan="1">19</td><td rowspan="1" colspan="1">19</td><td rowspan="1" colspan="1">19</td><td rowspan="1" colspan="1">19</td><td rowspan="1" colspan="1">17-19</td><td rowspan="1" colspan="1">14-18</td></tr><tr><td rowspan="1" colspan="1">
                  <bold>Paramedian sutures on sternites</bold>
                </td><td rowspan="1" colspan="1">SS2-20</td><td rowspan="1" colspan="1">SS2-20</td><td rowspan="1" colspan="1">SS2-20</td><td rowspan="1" colspan="1">SS2-20</td><td rowspan="1" colspan="1">SS2-20</td><td rowspan="1" colspan="1">SS2-20</td><td rowspan="1" colspan="1">SS2-20</td><td rowspan="1" colspan="1">SS2-20</td><td rowspan="1" colspan="1">SS2-20</td></tr><tr><td rowspan="1" colspan="1">
                  <bold>Spines in coxopleuron (Left/Right)</bold>
                </td><td rowspan="1" colspan="1">1/1</td><td rowspan="1" colspan="1">1/1</td><td rowspan="1" colspan="1">1/1</td><td rowspan="1" colspan="1">1/1</td><td rowspan="1" colspan="1">1/1</td><td rowspan="1" colspan="1">1/1</td><td rowspan="1" colspan="1">1/1</td><td rowspan="1" colspan="1">1/1</td><td rowspan="1" colspan="1">1/1</td></tr><tr><td rowspan="1" colspan="1">
                  <bold>Spines in coxopleural process (Left/Right)</bold>
                </td><td rowspan="1" colspan="1"><abbrev xmlns:xlink="http://www.w3.org/1999/xlink" xlink:title="apical spines" id="ABBRID0EYYAI" xlink:type="simple">AP</abbrev>-<abbrev xmlns:xlink="http://www.w3.org/1999/xlink" xlink:title="subapical spines" id="ABBRID0E3YAI" xlink:type="simple">SAP</abbrev>: 4/5 DS: 2/1 <abbrev xmlns:xlink="http://www.w3.org/1999/xlink" xlink:title="lateral spines" id="ABBRID0EAZAI" xlink:type="simple">LS</abbrev>: 4/4 Total:10/10</td><td rowspan="1" colspan="1"><abbrev xmlns:xlink="http://www.w3.org/1999/xlink" xlink:title="apical spines" id="ABBRID0EIZAI" xlink:type="simple">AP</abbrev>-<abbrev xmlns:xlink="http://www.w3.org/1999/xlink" xlink:title="subapical spines" id="ABBRID0EMZAI" xlink:type="simple">SAP</abbrev>: 5/4 DS: 2/1 <abbrev xmlns:xlink="http://www.w3.org/1999/xlink" xlink:title="lateral spines" id="ABBRID0EQZAI" xlink:type="simple">LS</abbrev>: 4/4 Total:11/9</td><td rowspan="1" colspan="1"><abbrev xmlns:xlink="http://www.w3.org/1999/xlink" xlink:title="apical spines" id="ABBRID0EYZAI" xlink:type="simple">AP</abbrev>-<abbrev xmlns:xlink="http://www.w3.org/1999/xlink" xlink:title="subapical spines" id="ABBRID0E3ZAI" xlink:type="simple">SAP</abbrev>: 6/5 DS: 1/2 <abbrev xmlns:xlink="http://www.w3.org/1999/xlink" xlink:title="lateral spines" id="ABBRID0EA1AI" xlink:type="simple">LS</abbrev>: 6/6 Total:13/13</td><td rowspan="1" colspan="1"><abbrev xmlns:xlink="http://www.w3.org/1999/xlink" xlink:title="apical spines" id="ABBRID0EI1AI" xlink:type="simple">AP</abbrev>-<abbrev xmlns:xlink="http://www.w3.org/1999/xlink" xlink:title="subapical spines" id="ABBRID0EM1AI" xlink:type="simple">SAP</abbrev>: 5/6 DS: 3/2 <abbrev xmlns:xlink="http://www.w3.org/1999/xlink" xlink:title="lateral spines" id="ABBRID0EQ1AI" xlink:type="simple">LS</abbrev>: 6/4 Total:14/12</td><td rowspan="1" colspan="1"><abbrev xmlns:xlink="http://www.w3.org/1999/xlink" xlink:title="apical spines" id="ABBRID0EY1AI" xlink:type="simple">AP</abbrev>-<abbrev xmlns:xlink="http://www.w3.org/1999/xlink" xlink:title="subapical spines" id="ABBRID0E31AI" xlink:type="simple">SAP</abbrev>: 4/5 DS: 2/2 <abbrev xmlns:xlink="http://www.w3.org/1999/xlink" xlink:title="lateral spines" id="ABBRID0EA2AI" xlink:type="simple">LS</abbrev>: 4/6 Total:10/12</td><td rowspan="1" colspan="1"><abbrev xmlns:xlink="http://www.w3.org/1999/xlink" xlink:title="apical spines" id="ABBRID0EI2AI" xlink:type="simple">AP</abbrev>-<abbrev xmlns:xlink="http://www.w3.org/1999/xlink" xlink:title="subapical spines" id="ABBRID0EM2AI" xlink:type="simple">SAP</abbrev>: 6/5 DS: 3/2 <abbrev xmlns:xlink="http://www.w3.org/1999/xlink" xlink:title="lateral spines" id="ABBRID0EQ2AI" xlink:type="simple">LS</abbrev>: 3/4 Total:12/11</td><td rowspan="1" colspan="1"><abbrev xmlns:xlink="http://www.w3.org/1999/xlink" xlink:title="apical spines" id="ABBRID0EY2AI" xlink:type="simple">AP</abbrev>-<abbrev xmlns:xlink="http://www.w3.org/1999/xlink" xlink:title="subapical spines" id="ABBRID0E32AI" xlink:type="simple">SAP</abbrev>: 5/5 DS: 3/3 <abbrev xmlns:xlink="http://www.w3.org/1999/xlink" xlink:title="lateral spines" id="ABBRID0EA3AI" xlink:type="simple">LS</abbrev>: 4/5 Total:12/13</td><td rowspan="1" colspan="1"><abbrev xmlns:xlink="http://www.w3.org/1999/xlink" xlink:title="apical spines" id="ABBRID0EI3AI" xlink:type="simple">AP</abbrev>-<abbrev xmlns:xlink="http://www.w3.org/1999/xlink" xlink:title="subapical spines" id="ABBRID0EM3AI" xlink:type="simple">SAP</abbrev>: 4-8 DS: 1-3 <abbrev xmlns:xlink="http://www.w3.org/1999/xlink" xlink:title="lateral spines" id="ABBRID0EQ3AI" xlink:type="simple">LS</abbrev>: 2-3 Total: 7-14</td><td rowspan="1" colspan="1"><abbrev xmlns:xlink="http://www.w3.org/1999/xlink" xlink:title="apical spines" id="ABBRID0EY3AI" xlink:type="simple">AP</abbrev>-<abbrev xmlns:xlink="http://www.w3.org/1999/xlink" xlink:title="subapical spines" id="ABBRID0E33AI" xlink:type="simple">SAP</abbrev>: 4-7 DS: 0-4 <abbrev xmlns:xlink="http://www.w3.org/1999/xlink" xlink:title="lateral spines" id="ABBRID0EA4AI" xlink:type="simple">LS</abbrev>: 1-4 Total: 5-15</td></tr><tr><td rowspan="1" colspan="1">
                  <bold>Tarsal spurs on leg 1 (Left/Right)</bold>
                </td><td rowspan="1" colspan="1">2/2</td><td rowspan="1" colspan="1">2/2</td><td rowspan="1" colspan="1">2/1</td><td rowspan="1" colspan="1">2/2</td><td rowspan="1" colspan="1">2/2</td><td rowspan="1" colspan="1">2/2</td><td rowspan="1" colspan="1">2/2</td><td rowspan="1" colspan="1">0-2</td><td rowspan="1" colspan="1">1-2</td></tr><tr><td rowspan="1" colspan="1">
                  <bold>Legs with one tarsal spur</bold>
                </td><td rowspan="1" colspan="1">2-19 (Left 1-18)</td><td rowspan="1" colspan="1">2-19</td><td rowspan="1" colspan="1">2-19</td><td rowspan="1" colspan="1">2-19 (Right 1-18)</td><td rowspan="1" colspan="1">2-19</td><td rowspan="1" colspan="1">2-19</td><td rowspan="1" colspan="1">2-19</td><td rowspan="1" colspan="1">2-19</td><td rowspan="1" colspan="1">2-18 or 19</td></tr><tr><td rowspan="1" colspan="1">
                  <bold>Ultimate legs prefemoral spinulation and spines in prefemoral process (Left/Right)</bold>
                </td><td rowspan="1" colspan="1"><abbrev xmlns:xlink="http://www.w3.org/1999/xlink" xlink:title="ventro-lateral spines" id="ABBRID0ET6AI" xlink:type="simple">VL</abbrev>:4/3 V: 6/6 <abbrev xmlns:xlink="http://www.w3.org/1999/xlink" xlink:title="ventro-median spines" id="ABBRID0EX6AI" xlink:type="simple">VM</abbrev>: 4/4; M: 4/4; <abbrev xmlns:xlink="http://www.w3.org/1999/xlink" xlink:title="dorso-median spines" id="ABBRID0E26AI" xlink:type="simple">DM</abbrev>:2/2; <abbrev xmlns:xlink="http://www.w3.org/1999/xlink" xlink:title="prefemoral process spines" id="ABBRID0E66AI" xlink:type="simple">SP</abbrev>:2/2; Total: 22/21</td><td rowspan="1" colspan="1"><abbrev xmlns:xlink="http://www.w3.org/1999/xlink" xlink:title="ventro-lateral spines" id="ABBRID0EHABI" xlink:type="simple">VL</abbrev>: 3/5; V: 3/5; <abbrev xmlns:xlink="http://www.w3.org/1999/xlink" xlink:title="ventro-median spines" id="ABBRID0ELABI" xlink:type="simple">VM</abbrev>: 5/6; M: 8/6; <abbrev xmlns:xlink="http://www.w3.org/1999/xlink" xlink:title="dorso-median spines" id="ABBRID0EPABI" xlink:type="simple">DM</abbrev>:4/4; <abbrev xmlns:xlink="http://www.w3.org/1999/xlink" xlink:title="prefemoral process spines" id="ABBRID0ETABI" xlink:type="simple">SP</abbrev>:3/2; Total: 26/28</td><td rowspan="1" colspan="1"><abbrev xmlns:xlink="http://www.w3.org/1999/xlink" xlink:title="ventro-lateral spines" id="ABBRID0E2ABI" xlink:type="simple">VL</abbrev>:1/3; V: 3/2; <abbrev xmlns:xlink="http://www.w3.org/1999/xlink" xlink:title="ventro-median spines" id="ABBRID0E6ABI" xlink:type="simple">VM</abbrev>: 4/4; M: 5/5; <abbrev xmlns:xlink="http://www.w3.org/1999/xlink" xlink:title="dorso-median spines" id="ABBRID0EDBBI" xlink:type="simple">DM</abbrev>:2/2; <abbrev xmlns:xlink="http://www.w3.org/1999/xlink" xlink:title="prefemoral process spines" id="ABBRID0EHBBI" xlink:type="simple">SP</abbrev>:3/4; Total: 18/20</td><td rowspan="1" colspan="1"><abbrev xmlns:xlink="http://www.w3.org/1999/xlink" xlink:title="ventro-lateral spines" id="ABBRID0EPBBI" xlink:type="simple">VL</abbrev>:5/5; V: 5/4; <abbrev xmlns:xlink="http://www.w3.org/1999/xlink" xlink:title="ventro-median spines" id="ABBRID0ETBBI" xlink:type="simple">VM</abbrev>: 3/2; M: 5/6; <abbrev xmlns:xlink="http://www.w3.org/1999/xlink" xlink:title="dorso-median spines" id="ABBRID0EXBBI" xlink:type="simple">DM</abbrev>:2/2; <abbrev xmlns:xlink="http://www.w3.org/1999/xlink" xlink:title="prefemoral process spines" id="ABBRID0E2BBI" xlink:type="simple">SP</abbrev>:3/3; Total: 23/22</td><td rowspan="1" colspan="1"><abbrev xmlns:xlink="http://www.w3.org/1999/xlink" xlink:title="ventro-lateral spines" id="ABBRID0EDCBI" xlink:type="simple">VL</abbrev>:4/5; V: 4/6; <abbrev xmlns:xlink="http://www.w3.org/1999/xlink" xlink:title="ventro-median spines" id="ABBRID0EHCBI" xlink:type="simple">VM</abbrev>: 5/4; M: 4/6; <abbrev xmlns:xlink="http://www.w3.org/1999/xlink" xlink:title="dorso-median spines" id="ABBRID0ELCBI" xlink:type="simple">DM</abbrev>:3/4; <abbrev xmlns:xlink="http://www.w3.org/1999/xlink" xlink:title="prefemoral process spines" id="ABBRID0EPCBI" xlink:type="simple">SP</abbrev>: 2/3; Total: 22/21</td><td rowspan="1" colspan="1"><abbrev xmlns:xlink="http://www.w3.org/1999/xlink" xlink:title="ventro-lateral spines" id="ABBRID0EXCBI" xlink:type="simple">VL</abbrev>:6/5; V: 5/5; <abbrev xmlns:xlink="http://www.w3.org/1999/xlink" xlink:title="ventro-median spines" id="ABBRID0E2CBI" xlink:type="simple">VM</abbrev>: 3/5; M: 3/6; <abbrev xmlns:xlink="http://www.w3.org/1999/xlink" xlink:title="dorso-median spines" id="ABBRID0E6CBI" xlink:type="simple">DM</abbrev>:2/2; <abbrev xmlns:xlink="http://www.w3.org/1999/xlink" xlink:title="prefemoral process spines" id="ABBRID0EDDBI" xlink:type="simple">SP</abbrev>:2/2; Total: 21/25</td><td rowspan="1" colspan="1"><abbrev xmlns:xlink="http://www.w3.org/1999/xlink" xlink:title="ventro-lateral spines" id="ABBRID0ELDBI" xlink:type="simple">VL</abbrev>: 3/5; V: 3/5; <abbrev xmlns:xlink="http://www.w3.org/1999/xlink" xlink:title="ventro-median spines" id="ABBRID0EPDBI" xlink:type="simple">VM</abbrev>: 5/6; M: 6/6; <abbrev xmlns:xlink="http://www.w3.org/1999/xlink" xlink:title="dorso-median spines" id="ABBRID0ETDBI" xlink:type="simple">DM</abbrev>:2/3; <abbrev xmlns:xlink="http://www.w3.org/1999/xlink" xlink:title="prefemoral process spines" id="ABBRID0EXDBI" xlink:type="simple">SP</abbrev>:3/2; Total: 22/27</td><td rowspan="1" colspan="1"><abbrev xmlns:xlink="http://www.w3.org/1999/xlink" xlink:title="ventro-lateral spines" id="ABBRID0E6DBI" xlink:type="simple">VL</abbrev>: 3-7; V: 4-6; <abbrev xmlns:xlink="http://www.w3.org/1999/xlink" xlink:title="ventro-median spines" id="ABBRID0EDEBI" xlink:type="simple">VM</abbrev>: 3-7; M: 5-8; <abbrev xmlns:xlink="http://www.w3.org/1999/xlink" xlink:title="dorso-median spines" id="ABBRID0EHEBI" xlink:type="simple">DM</abbrev>: 2; <abbrev xmlns:xlink="http://www.w3.org/1999/xlink" xlink:title="prefemoral process spines" id="ABBRID0ELEBI" xlink:type="simple">SP</abbrev>: 2-3; Total: 19-33</td><td rowspan="1" colspan="1"><abbrev xmlns:xlink="http://www.w3.org/1999/xlink" xlink:title="ventro-lateral spines" id="ABBRID0ETEBI" xlink:type="simple">VL</abbrev>: 2-10; V: 4-10; <abbrev xmlns:xlink="http://www.w3.org/1999/xlink" xlink:title="ventro-median spines" id="ABBRID0EXEBI" xlink:type="simple">VM</abbrev>: 2-8; M: 2-10; <abbrev xmlns:xlink="http://www.w3.org/1999/xlink" xlink:title="dorso-median spines" id="ABBRID0E2EBI" xlink:type="simple">DM</abbrev>: 1-7; <abbrev xmlns:xlink="http://www.w3.org/1999/xlink" xlink:title="prefemoral process spines" id="ABBRID0E6EBI" xlink:type="simple">SP</abbrev>: 0-5; Total: 11-50</td></tr></tbody></table></table-wrap><fig id="F1" position="float" orientation="portrait"><object-id xmlns:xlink="http://www.w3.org/1999/xlink" content-type="doi" xlink:type="simple">10.3897/zookeys.1208.122126.figure1</object-id><object-id xmlns:xlink="http://www.w3.org/1999/xlink" content-type="arpha" xlink:type="simple">023C971F-DFCA-56B1-8D92-FF14D8447EE9</object-id><label>Figure 1.</label><caption><p>Representatives of <tp:taxon-name><tp:taxon-name-part taxon-name-part-type="order">Scolopendromorpha</tp:taxon-name-part></tp:taxon-name> from the Iberian Peninsula (uncollected) <bold>A</bold> family <tp:taxon-name><tp:taxon-name-part taxon-name-part-type="family">Plutoniumidae</tp:taxon-name-part></tp:taxon-name> Bollman, 1893: <italic><tp:taxon-name><tp:taxon-name-part taxon-name-part-type="genus" reg="Theatops">Theatops</tp:taxon-name-part><tp:taxon-name-part taxon-name-part-type="species" reg="erytrocephalus">erytrocephalus</tp:taxon-name-part></tp:taxon-name></italic> (C. L. Koch, 1847), Seoane do Caurel, Lugo (credit: J. Tizón) <bold>B</bold> family <tp:taxon-name><tp:taxon-name-part taxon-name-part-type="family">Cryptopidae</tp:taxon-name-part></tp:taxon-name> Kohlrausch, 1881: <italic><tp:taxon-name><tp:taxon-name-part taxon-name-part-type="genus" reg="Cryptops">Cryptops</tp:taxon-name-part></tp:taxon-name></italic> sp. Leach, 1814, Villena, Alacant (credit: D. Molina) <bold>C–I</bold> family <tp:taxon-name><tp:taxon-name-part taxon-name-part-type="family">Scolopendridae</tp:taxon-name-part></tp:taxon-name> Leach, 1814 <bold>C</bold><italic><tp:taxon-name><tp:taxon-name-part taxon-name-part-type="genus" reg="Scolopendra">Scolopendra</tp:taxon-name-part><tp:taxon-name-part taxon-name-part-type="species" reg="cingulata">cingulata</tp:taxon-name-part></tp:taxon-name></italic> Latreille, 1829, Benilloba, Alacant (credit: M. Huesca and CD) and <bold>D–I</bold><italic><tp:taxon-name><tp:taxon-name-part taxon-name-part-type="genus" reg="Scolopendra">S.</tp:taxon-name-part><tp:taxon-name-part taxon-name-part-type="species" reg="oraniensis">oraniensis</tp:taxon-name-part></tp:taxon-name></italic> Lucas, 1840. Observe that in this species the colour variants can occur sympatrically <bold>D, H, I</bold> Benilloba, Alacant and <bold>E–G</bold> Almeria Province, Andalucia (credit: F. Rodriguez Luque).</p></caption><graphic xmlns:xlink="http://www.w3.org/1999/xlink" xlink:href="zookeys-1208-049_article-122126__-g001.jpg" position="float" orientation="portrait" xlink:type="simple" id="oo_1101811.jpg"><uri content-type="original_file" xlink:type="simple">https://binary.pensoft.net/fig/1101811</uri></graphic></fig><fig id="F2" position="float" orientation="portrait"><object-id xmlns:xlink="http://www.w3.org/1999/xlink" content-type="doi" xlink:type="simple">10.3897/zookeys.1208.122126.figure2</object-id><object-id xmlns:xlink="http://www.w3.org/1999/xlink" content-type="arpha" xlink:type="simple">8D4673FD-387E-5549-9F6D-9FB491C12DBB</object-id><label>Figure 2.</label><caption><p><bold>A</bold> topotype collection localities in the Iberian Peninsula (southwestern Europe): <italic><tp:taxon-name><tp:taxon-name-part taxon-name-part-type="genus" reg="Scolopendra">S.</tp:taxon-name-part><tp:taxon-name-part taxon-name-part-type="species" reg="viridipes">viridipes</tp:taxon-name-part></tp:taxon-name></italic> topotypes (= <italic><tp:taxon-name><tp:taxon-name-part taxon-name-part-type="genus" reg="Scolopendra">S.</tp:taxon-name-part><tp:taxon-name-part taxon-name-part-type="species" reg="oraniensis">oraniensis</tp:taxon-name-part></tp:taxon-name></italic>); V<sub>1</sub> = Moixent and V<sub>2</sub> = Xàtiva (previously San Felipe), Valencia province, Valencian Country/Community, Spain and <italic><tp:taxon-name><tp:taxon-name-part taxon-name-part-type="genus" reg="Scolopendra">S.</tp:taxon-name-part><tp:taxon-name-part taxon-name-part-type="species" reg="chlorotes">chlorotes</tp:taxon-name-part></tp:taxon-name></italic> topotypes (= <italic><tp:taxon-name><tp:taxon-name-part taxon-name-part-type="genus" reg="Scolopendra">S.</tp:taxon-name-part><tp:taxon-name-part taxon-name-part-type="species" reg="oraniensis">oraniensis</tp:taxon-name-part></tp:taxon-name></italic>); C<sub>1</sub> = Málaga municipality, C<sub>2</sub> = Alahurín de la Torre, C<sub>3</sub> = Casabermeja, C<sub>4</sub>= Totalán and C<sub>5</sub> = Estepona, Málaga province, Andalucía, Spain. The “O” points <italic><tp:taxon-name><tp:taxon-name-part taxon-name-part-type="genus" reg="Scolopendra">S.</tp:taxon-name-part><tp:taxon-name-part taxon-name-part-type="species" reg="oraniensis">oraniensis</tp:taxon-name-part></tp:taxon-name></italic> type localities, O<sub>1</sub> = Santon’s mountains [corrected from “Sauton” (sic.); <xref ref-type="bibr" rid="B52">Lucas 1846</xref>] and O<sub>2</sub> = “Between Oran and Mers-el-Kebir”, Oran province (Wilayah), Algeria <bold>B</bold> “<italic><tp:taxon-name><tp:taxon-name-part taxon-name-part-type="genus" reg="Scolopendra">S.</tp:taxon-name-part><tp:taxon-name-part taxon-name-part-type="species" reg="viridipes">viridipes</tp:taxon-name-part></tp:taxon-name></italic>” topotype 2, female, (CEUAMr22) from <bold>C</bold> Moixent, Alacant <bold>D</bold> “<italic><tp:taxon-name><tp:taxon-name-part taxon-name-part-type="genus" reg="Scolopendra">S.</tp:taxon-name-part><tp:taxon-name-part taxon-name-part-type="species" reg="chlorotes">chlorotes</tp:taxon-name-part></tp:taxon-name></italic>” topotype 6, female, (CEUAMr30) from <bold>E</bold> Alahurín de la Torre, Málaga.</p></caption><graphic xmlns:xlink="http://www.w3.org/1999/xlink" xlink:href="zookeys-1208-049_article-122126__-g002.jpg" position="float" orientation="portrait" xlink:type="simple" id="oo_1101812.jpg"><uri content-type="original_file" xlink:type="simple">https://binary.pensoft.net/fig/1101812</uri></graphic></fig><fig id="F3" position="float" orientation="portrait"><object-id xmlns:xlink="http://www.w3.org/1999/xlink" content-type="doi" xlink:type="simple">10.3897/zookeys.1208.122126.figure3</object-id><object-id xmlns:xlink="http://www.w3.org/1999/xlink" content-type="arpha" xlink:type="simple">C963C004-ECF1-518D-AF06-B5B8A6C1910A</object-id><label>Figure 3.</label><caption><p><italic><tp:taxon-name><tp:taxon-name-part taxon-name-part-type="genus" reg="Scolopendra">Scolopendra</tp:taxon-name-part><tp:taxon-name-part taxon-name-part-type="species" reg="viridipes">viridipes</tp:taxon-name-part></tp:taxon-name></italic> neotype (= <italic><tp:taxon-name><tp:taxon-name-part taxon-name-part-type="genus" reg="Scolopendra">S.</tp:taxon-name-part><tp:taxon-name-part taxon-name-part-type="species" reg="oraniensis">oraniensis</tp:taxon-name-part></tp:taxon-name></italic>); male; (“topotype 1", CEUAMr21) <bold>A</bold> cephalic plate, antennae, and <abbrev xmlns:xlink="http://www.w3.org/1999/xlink" xlink:title="tergites" id="ABBRID0EDGBI" xlink:type="simple">TT</abbrev> 1–5 <bold>B</bold> forcipular segment and sternites 1–3 <bold>C</bold> tooth plates <bold>D</bold> tergites 13–18 <bold>E</bold> sternites 10–15. Scale bars: 0.2 mm (<bold>C</bold>); 1 mm (<bold>A, B</bold>); 2 mm (<bold>D, E</bold>).</p></caption><graphic xmlns:xlink="http://www.w3.org/1999/xlink" xlink:href="zookeys-1208-049_article-122126__-g003.jpg" position="float" orientation="portrait" xlink:type="simple" id="oo_1101813.jpg"><uri content-type="original_file" xlink:type="simple">https://binary.pensoft.net/fig/1101813</uri></graphic></fig><fig id="F4" position="float" orientation="portrait"><object-id xmlns:xlink="http://www.w3.org/1999/xlink" content-type="doi" xlink:type="simple">10.3897/zookeys.1208.122126.figure4</object-id><object-id xmlns:xlink="http://www.w3.org/1999/xlink" content-type="arpha" xlink:type="simple">9A6C1DF5-F7B2-5A3A-8235-D021701EA772</object-id><label>Figure 4.</label><caption><p><italic><tp:taxon-name><tp:taxon-name-part taxon-name-part-type="genus" reg="Scolopendra">Scolopendra</tp:taxon-name-part><tp:taxon-name-part taxon-name-part-type="species" reg="viridipes">viridipes</tp:taxon-name-part></tp:taxon-name></italic> neotype (= <italic><tp:taxon-name><tp:taxon-name-part taxon-name-part-type="genus" reg="Scolopendra">S.</tp:taxon-name-part><tp:taxon-name-part taxon-name-part-type="species" reg="oraniensis">oraniensis</tp:taxon-name-part></tp:taxon-name></italic>); male; (“topotype 1", CEUAMr21) <bold>A</bold><abbrev xmlns:xlink="http://www.w3.org/1999/xlink" xlink:title="ultimate leg-bearing segment" id="ABBRID0E1HBI" xlink:type="simple">ULBS</abbrev> and <abbrev xmlns:xlink="http://www.w3.org/1999/xlink" xlink:title="ultimate legs" id="ABBRID0E5HBI" xlink:type="simple">UL</abbrev>’s dorsal view <bold>B</bold><abbrev xmlns:xlink="http://www.w3.org/1999/xlink" xlink:title="ultimate leg-bearing segment" id="ABBRID0EEIBI" xlink:type="simple">ULBS</abbrev>’s and <abbrev xmlns:xlink="http://www.w3.org/1999/xlink" xlink:title="ultimate legs" id="ABBRID0EIIBI" xlink:type="simple">UL</abbrev>’s ventral view <bold>C</bold><abbrev xmlns:xlink="http://www.w3.org/1999/xlink" xlink:title="ultimate leg-bearing segment" id="ABBRID0EOIBI" xlink:type="simple">ULBS</abbrev>’s, coxopleuron, and <abbrev xmlns:xlink="http://www.w3.org/1999/xlink" xlink:title="ultimate legs" id="ABBRID0ESIBI" xlink:type="simple">UL</abbrev>’s ventral lateral view. Scale bars: 1 mm (<bold>A, B</bold>); 2 mm (<bold>C</bold>).</p></caption><graphic xmlns:xlink="http://www.w3.org/1999/xlink" xlink:href="zookeys-1208-049_article-122126__-g004.jpg" position="float" orientation="portrait" xlink:type="simple" id="oo_1101814.jpg"><uri content-type="original_file" xlink:type="simple">https://binary.pensoft.net/fig/1101814</uri></graphic></fig><fig id="F5" position="float" orientation="portrait"><object-id xmlns:xlink="http://www.w3.org/1999/xlink" content-type="doi" xlink:type="simple">10.3897/zookeys.1208.122126.figure5</object-id><object-id xmlns:xlink="http://www.w3.org/1999/xlink" content-type="arpha" xlink:type="simple">7491BE9F-A184-56F7-8BCD-D760652C339F</object-id><label>Figure 5.</label><caption><p><italic><tp:taxon-name><tp:taxon-name-part taxon-name-part-type="genus" reg="Scolopendra">Scolopendra</tp:taxon-name-part><tp:taxon-name-part taxon-name-part-type="species" reg="chlorotes">chlorotes</tp:taxon-name-part></tp:taxon-name></italic> neotype (= <italic><tp:taxon-name><tp:taxon-name-part taxon-name-part-type="genus" reg="Scolopendra">S.</tp:taxon-name-part><tp:taxon-name-part taxon-name-part-type="species" reg="oraniensis">oraniensis</tp:taxon-name-part></tp:taxon-name></italic>); male; (“topotype 5", CEUAMr29) <bold>A</bold> cephalic plate, antennae, and TT1–3 <bold>B</bold> forcipular segment and sternites 1, 2 <bold>C</bold> tooth plates <bold>D</bold> tergites 10–14 <bold>E</bold> sternites 8–12. Scale bars: 0.2 mm (<bold>C</bold>); 1 mm (<bold>A, B</bold>); 2 mm (<bold>D, E</bold>).</p></caption><graphic xmlns:xlink="http://www.w3.org/1999/xlink" xlink:href="zookeys-1208-049_article-122126__-g005.jpg" position="float" orientation="portrait" xlink:type="simple" id="oo_1101815.jpg"><uri content-type="original_file" xlink:type="simple">https://binary.pensoft.net/fig/1101815</uri></graphic></fig><fig id="F6" position="float" orientation="portrait"><object-id xmlns:xlink="http://www.w3.org/1999/xlink" content-type="doi" xlink:type="simple">10.3897/zookeys.1208.122126.figure6</object-id><object-id xmlns:xlink="http://www.w3.org/1999/xlink" content-type="arpha" xlink:type="simple">7CC523E1-FEC4-55EF-9BAF-D9FF47404113</object-id><label>Figure 6.</label><caption><p><italic><tp:taxon-name><tp:taxon-name-part taxon-name-part-type="genus" reg="Scolopendra">Scolopendra</tp:taxon-name-part><tp:taxon-name-part taxon-name-part-type="species" reg="chlorotes">chlorotes</tp:taxon-name-part></tp:taxon-name></italic> neotype (= <italic><tp:taxon-name><tp:taxon-name-part taxon-name-part-type="genus" reg="Scolopendra">S.</tp:taxon-name-part><tp:taxon-name-part taxon-name-part-type="species" reg="oraniensis">oraniensis</tp:taxon-name-part></tp:taxon-name></italic>); male; (“topotype 5", CEUAMr29) <bold>A</bold><abbrev xmlns:xlink="http://www.w3.org/1999/xlink" xlink:title="ultimate leg-bearing segment" id="ABBRID0ESLBI" xlink:type="simple">ULBS</abbrev>’s and <abbrev xmlns:xlink="http://www.w3.org/1999/xlink" xlink:title="ultimate legs" id="ABBRID0EWLBI" xlink:type="simple">UL</abbrev>’s dorsal view <bold>B</bold><abbrev xmlns:xlink="http://www.w3.org/1999/xlink" xlink:title="ultimate leg-bearing segment" id="ABBRID0E3LBI" xlink:type="simple">ULBS</abbrev>’s and <abbrev xmlns:xlink="http://www.w3.org/1999/xlink" xlink:title="ultimate legs" id="ABBRID0EAMBI" xlink:type="simple">UL</abbrev>’s ventral view <bold>C</bold><abbrev xmlns:xlink="http://www.w3.org/1999/xlink" xlink:title="ultimate leg-bearing segment" id="ABBRID0EGMBI" xlink:type="simple">ULBS</abbrev>’s, coxopleuron, and <abbrev xmlns:xlink="http://www.w3.org/1999/xlink" xlink:title="ultimate legs" id="ABBRID0EKMBI" xlink:type="simple">UL</abbrev>’s ventral lateral view. Scale bars: 1 mm (<bold>A, B</bold>); 2 mm (<bold>C</bold>).</p></caption><graphic xmlns:xlink="http://www.w3.org/1999/xlink" xlink:href="zookeys-1208-049_article-122126__-g006.jpg" position="float" orientation="portrait" xlink:type="simple" id="oo_1101816.jpg"><uri content-type="original_file" xlink:type="simple">https://binary.pensoft.net/fig/1101816</uri></graphic></fig><table-wrap id="T1" position="float" orientation="portrait"><label>Table 1.</label><caption><p>The original descriptive morphology of <italic><tp:taxon-name><tp:taxon-name-part taxon-name-part-type="genus" reg="Scolopendra">Scolopendra</tp:taxon-name-part><tp:taxon-name-part taxon-name-part-type="species" reg="viridipes">viridipes</tp:taxon-name-part></tp:taxon-name></italic> in comparison to other <tp:taxon-name><tp:taxon-name-part taxon-name-part-type="order">Scolopendromorpha</tp:taxon-name-part></tp:taxon-name> species described in Peninsular Spain. <bold>Bold letters</bold> indicate compatible features in other species. * indicates common to the entire <tp:taxon-name><tp:taxon-name-part taxon-name-part-type="order">Scolopendromorpha</tp:taxon-name-part></tp:taxon-name>, interpretable, or poorly differentiated feature. Nr<sup>pp</sup>= Not reported, presence possible.</p></caption><table id="TID0E1YAI" rules="all"><tbody><tr><th rowspan="1" colspan="1"/><th rowspan="1" colspan="1"><italic><tp:taxon-name><tp:taxon-name-part taxon-name-part-type="genus" reg="Scolopendra">Scolopendra</tp:taxon-name-part><tp:taxon-name-part taxon-name-part-type="species" reg="viridipes">viridipes</tp:taxon-name-part></tp:taxon-name></italic> Dufour, 1820</th><th rowspan="1" colspan="1"><italic><tp:taxon-name><tp:taxon-name-part taxon-name-part-type="genus" reg="Scolopendra">S.</tp:taxon-name-part><tp:taxon-name-part taxon-name-part-type="species" reg="cingulata">cingulata</tp:taxon-name-part></tp:taxon-name></italic> Latreille, 1829</th><th rowspan="1" colspan="1"><italic><tp:taxon-name><tp:taxon-name-part taxon-name-part-type="genus" reg="Scolopendra">S.</tp:taxon-name-part><tp:taxon-name-part taxon-name-part-type="species" reg="oraniensis">oraniensis</tp:taxon-name-part></tp:taxon-name></italic> Lucas, 1846</th><th rowspan="1" colspan="1"><tp:taxon-name><tp:taxon-name-part taxon-name-part-type="genus" reg="Cryptops">Cryptops</tp:taxon-name-part> (<tp:taxon-name-part taxon-name-part-type="subgenus" reg="Cryptops">Cryptops</tp:taxon-name-part>) <tp:taxon-name-part taxon-name-part-type="species" reg="anomalans">anomalans</tp:taxon-name-part></tp:taxon-name> Newport, 1844</th><th rowspan="1" colspan="1"><tp:taxon-name><tp:taxon-name-part taxon-name-part-type="genus" reg="Cryptops">C.</tp:taxon-name-part> (<tp:taxon-name-part taxon-name-part-type="subgenus" reg="Cryptops">C.</tp:taxon-name-part>) <tp:taxon-name-part taxon-name-part-type="species" reg="hispanus">hispanus</tp:taxon-name-part></tp:taxon-name> Brölemann, 1920</th><th rowspan="1" colspan="1"><tp:taxon-name><tp:taxon-name-part taxon-name-part-type="genus" reg="Cryptops">C.</tp:taxon-name-part> (<tp:taxon-name-part taxon-name-part-type="subgenus" reg="Cryptops">C.</tp:taxon-name-part>) <tp:taxon-name-part taxon-name-part-type="species" reg="hortensis">hortensis</tp:taxon-name-part></tp:taxon-name><italic>s.s</italic> (Donovan, 1810)</th><th rowspan="1" colspan="1"><tp:taxon-name><tp:taxon-name-part taxon-name-part-type="genus" reg="Cryptops">C.</tp:taxon-name-part> (<tp:taxon-name-part taxon-name-part-type="subgenus" reg="Cryptops">C.</tp:taxon-name-part>) <tp:taxon-name-part taxon-name-part-type="species" reg="lobatus">lobatus</tp:taxon-name-part></tp:taxon-name> Verhoeff, 1931</th><th rowspan="1" colspan="1"><tp:taxon-name><tp:taxon-name-part taxon-name-part-type="genus" reg="Cryptops">C.</tp:taxon-name-part> (<tp:taxon-name-part taxon-name-part-type="subgenus" reg="Cryptops">C.</tp:taxon-name-part>) <tp:taxon-name-part taxon-name-part-type="species" reg="parisi">parisi</tp:taxon-name-part></tp:taxon-name><italic>s.s</italic> Brölemann, 1920</th><th rowspan="1" colspan="1"><tp:taxon-name><tp:taxon-name-part taxon-name-part-type="genus" reg="Cryptops">C.</tp:taxon-name-part> (<tp:taxon-name-part taxon-name-part-type="subgenus" reg="Cryptops">C.</tp:taxon-name-part>) <tp:taxon-name-part taxon-name-part-type="species" reg="trisulcatus">trisulcatus</tp:taxon-name-part></tp:taxon-name> Brölemann, 1902</th><th rowspan="1" colspan="1"><tp:taxon-name><tp:taxon-name-part taxon-name-part-type="genus" reg="Cryptops">C.</tp:taxon-name-part> (<tp:taxon-name-part taxon-name-part-type="subgenus" reg="Trygonocryptops">Trygonocryptops</tp:taxon-name-part>) <tp:taxon-name-part taxon-name-part-type="species" reg="longicornis">longicornis</tp:taxon-name-part></tp:taxon-name> (Ribaut, 1915)</th><th rowspan="1" colspan="1"><tp:taxon-name><tp:taxon-name-part taxon-name-part-type="genus" reg="Cryptops">C.</tp:taxon-name-part> (<tp:taxon-name-part taxon-name-part-type="subgenus" reg="Trygonocryptops">T.</tp:taxon-name-part>) <tp:taxon-name-part taxon-name-part-type="species" reg="similis">similis</tp:taxon-name-part></tp:taxon-name> Machado, 1953</th><th rowspan="1" colspan="1"><italic><tp:taxon-name><tp:taxon-name-part taxon-name-part-type="genus" reg="Plutonium">Plutonium</tp:taxon-name-part><tp:taxon-name-part taxon-name-part-type="species" reg="zwierleini">zwierleini</tp:taxon-name-part></tp:taxon-name></italic> Cavanna, 1881</th><th rowspan="1" colspan="1"><italic><tp:taxon-name><tp:taxon-name-part taxon-name-part-type="genus" reg="Theatops">Theatops</tp:taxon-name-part><tp:taxon-name-part taxon-name-part-type="species" reg="erythrocephalus">erythrocephalus</tp:taxon-name-part></tp:taxon-name></italic> (C. L. Koch, 1847)</th></tr><tr><td rowspan="1" colspan="1">
                  <bold>Presence in Valencianish Kingdom</bold>
                </td><td rowspan="1" colspan="1">Present</td><td rowspan="1" colspan="1">
                  <bold>Present</bold>
                </td><td rowspan="1" colspan="1">
                  <bold>Present</bold>
                </td><td rowspan="1" colspan="1">Nr<sup>pp</sup></td><td rowspan="1" colspan="1">
                  <bold>Present</bold>
                </td><td rowspan="1" colspan="1">Nr<sup>pp</sup></td><td rowspan="1" colspan="1">Absent</td><td rowspan="1" colspan="1">Nr<sup>pp</sup></td><td rowspan="1" colspan="1">Nr<sup>pp</sup></td><td rowspan="1" colspan="1">Absent</td><td rowspan="1" colspan="1">Nr<sup>pp</sup></td><td rowspan="1" colspan="1">Absent</td><td rowspan="1" colspan="1">
                  <bold>Present</bold>
                </td></tr><tr><td rowspan="1" colspan="1">
                  <bold>Ecology</bold>
                </td><td rowspan="1" colspan="1">Edaphic epigean (Lapidicola)</td><td rowspan="1" colspan="1"><bold>Edaphic epigean</bold>, troglophile</td><td rowspan="1" colspan="1"><bold>Edaphic epigean</bold>, troglophile</td><td rowspan="1" colspan="1">
                  <bold>Edaphic epigean</bold>
                </td><td rowspan="1" colspan="1"><bold>Edaphic epigean</bold>, troglophile*</td><td rowspan="1" colspan="1"><bold>Edaphic epigean</bold>, troglophile*</td><td rowspan="1" colspan="1">
                  <bold>Edaphic epigean</bold>
                </td><td rowspan="1" colspan="1">
                  <bold>Edaphic epigean</bold>
                </td><td rowspan="1" colspan="1">
                  <bold>Edaphic epigean</bold>
                </td><td rowspan="1" colspan="1">Troglobiotic</td><td rowspan="1" colspan="1">
                  <bold>Edaphic epigean</bold>
                </td><td rowspan="1" colspan="1"><bold>Edaphic, hipogean</bold>, troglophile</td><td rowspan="1" colspan="1"><bold>Edaphic epigean</bold>, troglophile</td></tr><tr><td rowspan="1" colspan="1">
                  <bold>Colouration</bold>
                </td><td rowspan="1" colspan="1">Marked pale, with antenna and legs greenish</td><td rowspan="1" colspan="1">Tergites yellowish ended with black distal edge, legs and antenna yellow to orange</td><td rowspan="1" colspan="1">
                  <bold>Pale cream to dark green or brown with antenna and legs yellowish, greenish, bluish or reddish</bold>
                </td><td rowspan="1" colspan="1">Pale yellow to reddish</td><td rowspan="1" colspan="1">Pale yellow to reddish</td><td rowspan="1" colspan="1">Reddish, sometimes pale yellow</td><td rowspan="1" colspan="1">Pale yellow to reddish</td><td rowspan="1" colspan="1">Reddish</td><td rowspan="1" colspan="1">Pale yellow</td><td rowspan="1" colspan="1">Pale yellow</td><td rowspan="1" colspan="1">Pale yellow</td><td rowspan="1" colspan="1">Pale reddish, legs and antennae usually yellowish</td><td rowspan="1" colspan="1">Pale yellow to reddish, cephalic plate and <abbrev xmlns:xlink="http://www.w3.org/1999/xlink" xlink:title="ultimate legs" id="ABBRID0E4JAG" xlink:type="simple">UL</abbrev> usually darker</td></tr><tr><td rowspan="1" colspan="1">
                  <bold>Length (in mm)</bold>
                </td><td rowspan="1" colspan="1">40.6 (18 lignes)</td><td rowspan="1" colspan="1">100-155</td><td rowspan="1" colspan="1">
                  <bold>40-65</bold>
                </td><td rowspan="1" colspan="1">
                  <bold>20-40</bold>
                </td><td rowspan="1" colspan="1">16-30</td><td rowspan="1" colspan="1">12-30</td><td rowspan="1" colspan="1">10-13.5</td><td rowspan="1" colspan="1">14-21</td><td rowspan="1" colspan="1">15-35</td><td rowspan="1" colspan="1">
                  <bold>27-38</bold>
                </td><td rowspan="1" colspan="1">30</td><td rowspan="1" colspan="1">
                  <bold>50-80</bold>
                </td><td rowspan="1" colspan="1">
                  <bold>20-45</bold>
                </td></tr><tr><td rowspan="1" colspan="1"><bold>Antennal articles’ number</bold>*</td><td rowspan="1" colspan="1">More than 15*</td><td rowspan="1" colspan="1">
                  <bold>18</bold>
                </td><td rowspan="1" colspan="1">
                  <bold>18-19</bold>
                </td><td rowspan="1" colspan="1">
                  <bold>17</bold>
                </td><td rowspan="1" colspan="1">
                  <bold>17</bold>
                </td><td rowspan="1" colspan="1">
                  <bold>17</bold>
                </td><td rowspan="1" colspan="1">
                  <bold>17</bold>
                </td><td rowspan="1" colspan="1">
                  <bold>17</bold>
                </td><td rowspan="1" colspan="1">
                  <bold>17</bold>
                </td><td rowspan="1" colspan="1">
                  <bold>17</bold>
                </td><td rowspan="1" colspan="1">
                  <bold>17</bold>
                </td><td rowspan="1" colspan="1">
                  <bold>17</bold>
                </td><td rowspan="1" colspan="1">
                  <bold>17</bold>
                </td></tr><tr><td rowspan="1" colspan="1"><bold>Antennae end in a setaceous point</bold>*</td><td rowspan="1" colspan="1">Yes*</td><td rowspan="1" colspan="1">
                  <bold>Yes</bold>
                </td><td rowspan="1" colspan="1">
                  <bold>Yes</bold>
                </td><td rowspan="1" colspan="1">
                  <bold>Yes</bold>
                </td><td rowspan="1" colspan="1">
                  <bold>Yes</bold>
                </td><td rowspan="1" colspan="1">
                  <bold>Yes</bold>
                </td><td rowspan="1" colspan="1">
                  <bold>Yes</bold>
                </td><td rowspan="1" colspan="1">
                  <bold>Yes</bold>
                </td><td rowspan="1" colspan="1">
                  <bold>Yes</bold>
                </td><td rowspan="1" colspan="1">
                  <bold>Yes</bold>
                </td><td rowspan="1" colspan="1">
                  <bold>Yes</bold>
                </td><td rowspan="1" colspan="1">
                  <bold>Yes</bold>
                </td><td rowspan="1" colspan="1">
                  <bold>Yes</bold>
                </td></tr><tr><td rowspan="1" colspan="1"><bold>Headplate shape</bold>*</td><td rowspan="1" colspan="1">Small* and oval</td><td rowspan="1" colspan="1">
                  <bold>Oval</bold>
                </td><td rowspan="1" colspan="1">
                  <bold>Oval</bold>
                </td><td rowspan="1" colspan="1">
                  <bold>Oval</bold>
                </td><td rowspan="1" colspan="1">
                  <bold>Oval</bold>
                </td><td rowspan="1" colspan="1">
                  <bold>Oval</bold>
                </td><td rowspan="1" colspan="1">
                  <bold>Oval</bold>
                </td><td rowspan="1" colspan="1">
                  <bold>Oval</bold>
                </td><td rowspan="1" colspan="1">
                  <bold>Oval</bold>
                </td><td rowspan="1" colspan="1">
                  <bold>Oval</bold>
                </td><td rowspan="1" colspan="1">
                  <bold>Oval</bold>
                </td><td rowspan="1" colspan="1">
                  <bold>Oval</bold>
                </td><td rowspan="1" colspan="1">
                  <bold>Oval</bold>
                </td></tr><tr><td rowspan="1" colspan="1"><bold>Shape of the distal palp’s article</bold> (article 3 in second maxillae’s telopodite) *</td><td rowspan="1" colspan="1">Dilated and round *</td><td rowspan="1" colspan="1">
                  <bold>Subcylindrical</bold>
                </td><td rowspan="1" colspan="1">
                  <bold>Subcylindrical</bold>
                </td><td rowspan="1" colspan="1">
                  <bold>Subcylindrical</bold>
                </td><td rowspan="1" colspan="1">
                  <bold>Subcylindrical</bold>
                </td><td rowspan="1" colspan="1">
                  <bold>Subcylindrical</bold>
                </td><td rowspan="1" colspan="1">
                  <bold>Subcylindrical</bold>
                </td><td rowspan="1" colspan="1">
                  <bold>Subcylindrical</bold>
                </td><td rowspan="1" colspan="1">
                  <bold>Subcylindrical</bold>
                </td><td rowspan="1" colspan="1">
                  <bold>Subcylindrical</bold>
                </td><td rowspan="1" colspan="1">
                  <bold>Subcylindrical</bold>
                </td><td rowspan="1" colspan="1">
                  <bold>Subcylindrical</bold>
                </td><td rowspan="1" colspan="1">
                  <bold>Subcylindrical</bold>
                </td></tr><tr><td rowspan="1" colspan="1"><bold>1<sup>st</sup>, 2<sup>nd</sup> and last tergites different in shape respect the others</bold>*</td><td rowspan="1" colspan="1">Yes*</td><td rowspan="1" colspan="1"><bold>Yes</bold>, smaller in comparison</td><td rowspan="1" colspan="1"><bold>Yes</bold>, smaller in comparison</td><td rowspan="1" colspan="1"><bold>Yes</bold>, smaller in comparison</td><td rowspan="1" colspan="1"><bold>Yes</bold>, smaller in comparison</td><td rowspan="1" colspan="1"><bold>Yes</bold>, smaller in comparison</td><td rowspan="1" colspan="1"><bold>Yes</bold>, smaller in comparison</td><td rowspan="1" colspan="1"><bold>Yes</bold>, smaller in comparison</td><td rowspan="1" colspan="1"><bold>Yes</bold>, smaller in comparison</td><td rowspan="1" colspan="1"><bold>Yes</bold>, smaller in comparison</td><td rowspan="1" colspan="1"><bold>Yes</bold>, smaller in comparison</td><td rowspan="1" colspan="1"><bold>Yes</bold>, 1<sup>st</sup> and 2<sup>nd</sup> smaller in comparison, the 21<sup>st</sup> much bigger</td><td rowspan="1" colspan="1"><bold>Yes</bold>, 1<sup>st</sup> and 2<sup>nd</sup> smaller in comparison, the 21<sup>st</sup> much bigger</td></tr><tr><td rowspan="1" colspan="1">
                  <bold>Ultimate legs length respect the locomotory legs</bold>
                </td><td rowspan="1" colspan="1">Longer than locomotor ones</td><td rowspan="1" colspan="1">
                  <bold>Longer than locomotor ones</bold>
                </td><td rowspan="1" colspan="1">
                  <bold>Longer than locomotor ones</bold>
                </td><td rowspan="1" colspan="1">
                  <bold>Longer than locomotor ones</bold>
                </td><td rowspan="1" colspan="1">
                  <bold>Longer than locomotor ones</bold>
                </td><td rowspan="1" colspan="1">
                  <bold>Longer than locomotor ones</bold>
                </td><td rowspan="1" colspan="1">
                  <bold>Longer than locomotor ones</bold>
                </td><td rowspan="1" colspan="1">
                  <bold>Longer than locomotor ones</bold>
                </td><td rowspan="1" colspan="1">
                  <bold>Longer than locomotor ones</bold>
                </td><td rowspan="1" colspan="1">
                  <bold>Much longer than locomotor ones</bold>
                </td><td rowspan="1" colspan="1">
                  <bold>Longer than locomotor ones</bold>
                </td><td rowspan="1" colspan="1">Similar in length to locomotor ones, shape markedly thicker</td><td rowspan="1" colspan="1">Similar in length to locomotor ones, shape markedly thicker</td></tr></tbody></table></table-wrap><table-wrap id="T2" position="float" orientation="portrait"><label>Table 2.</label><caption><p>The original descriptive morphology of <italic><tp:taxon-name><tp:taxon-name-part taxon-name-part-type="genus" reg="Scolopendra">Scolopendra</tp:taxon-name-part><tp:taxon-name-part taxon-name-part-type="species" reg="chlorotes">chlorotes</tp:taxon-name-part></tp:taxon-name></italic> in comparison to other <tp:taxon-name><tp:taxon-name-part taxon-name-part-type="order">Scolopendromorpha</tp:taxon-name-part></tp:taxon-name> species described in Peninsular Spain. <bold>Bold letters</bold> indicate compatible features in other species. * indicates common to the entire <tp:taxon-name><tp:taxon-name-part taxon-name-part-type="order">Scolopendromorpha</tp:taxon-name-part></tp:taxon-name>, interpretable, or poorly differentiated feature. Nr<sup>pp</sup>= Not reported, presence possible. NA= Information not available.</p></caption><table id="TID0EB2BI" rules="all"><tbody><tr><th rowspan="1" colspan="1"/><th rowspan="1" colspan="1"><italic><tp:taxon-name><tp:taxon-name-part taxon-name-part-type="genus" reg="Scolopendra">Scolopendra</tp:taxon-name-part><tp:taxon-name-part taxon-name-part-type="species" reg="chlorotes">chlorotes</tp:taxon-name-part></tp:taxon-name></italic> L. Koch in Rosenhauer, 1856</th><th rowspan="1" colspan="1"><italic><tp:taxon-name><tp:taxon-name-part taxon-name-part-type="genus" reg="Scolopendra">S.</tp:taxon-name-part><tp:taxon-name-part taxon-name-part-type="species" reg="cingulata">cingulata</tp:taxon-name-part></tp:taxon-name></italic> Latreille, 1829</th><th rowspan="1" colspan="1"><italic><tp:taxon-name><tp:taxon-name-part taxon-name-part-type="genus" reg="Scolopendra">S.</tp:taxon-name-part><tp:taxon-name-part taxon-name-part-type="species" reg="oraniensis">oraniensis</tp:taxon-name-part></tp:taxon-name></italic> Lucas, 1846</th><th rowspan="1" colspan="1"><tp:taxon-name><tp:taxon-name-part taxon-name-part-type="genus" reg="Cryptops">Cryptops</tp:taxon-name-part> (<tp:taxon-name-part taxon-name-part-type="subgenus" reg="Cryptops">Cryptops</tp:taxon-name-part>) <tp:taxon-name-part taxon-name-part-type="species" reg="anomalans">anomalans</tp:taxon-name-part></tp:taxon-name> Newport, 1844</th><th rowspan="1" colspan="1"><tp:taxon-name><tp:taxon-name-part taxon-name-part-type="genus" reg="Cryptops">C.</tp:taxon-name-part> (<tp:taxon-name-part taxon-name-part-type="subgenus" reg="Cryptops">C.</tp:taxon-name-part>) <tp:taxon-name-part taxon-name-part-type="species" reg="hispanus">hispanus</tp:taxon-name-part></tp:taxon-name> Brölemann, 1920</th><th rowspan="1" colspan="1"><tp:taxon-name><tp:taxon-name-part taxon-name-part-type="genus" reg="Cryptops">C.</tp:taxon-name-part> (<tp:taxon-name-part taxon-name-part-type="subgenus" reg="Cryptops">C.</tp:taxon-name-part>) <tp:taxon-name-part taxon-name-part-type="species" reg="hortensis">hortensis</tp:taxon-name-part></tp:taxon-name> s. s. (Donovan, 1810)</th><th rowspan="1" colspan="1"><tp:taxon-name><tp:taxon-name-part taxon-name-part-type="genus" reg="Cryptops">C.</tp:taxon-name-part> (<tp:taxon-name-part taxon-name-part-type="subgenus" reg="Cryptops">C.</tp:taxon-name-part>) <tp:taxon-name-part taxon-name-part-type="species" reg="lobatus">lobatus</tp:taxon-name-part></tp:taxon-name> Verhoeff, 1931</th><th rowspan="1" colspan="1"><tp:taxon-name><tp:taxon-name-part taxon-name-part-type="genus" reg="Cryptops">C.</tp:taxon-name-part> (<tp:taxon-name-part taxon-name-part-type="subgenus" reg="Cryptops">C.</tp:taxon-name-part>) <tp:taxon-name-part taxon-name-part-type="species" reg="parisi">parisi</tp:taxon-name-part></tp:taxon-name> s. s Brölemann, 1920</th><th rowspan="1" colspan="1"><tp:taxon-name><tp:taxon-name-part taxon-name-part-type="genus" reg="Cryptops">C.</tp:taxon-name-part> (<tp:taxon-name-part taxon-name-part-type="subgenus" reg="Cryptops">C.</tp:taxon-name-part>) <tp:taxon-name-part taxon-name-part-type="species" reg="trisulcatus">trisulcatus</tp:taxon-name-part></tp:taxon-name> Brölemann, 1902</th><th rowspan="1" colspan="1"><tp:taxon-name><tp:taxon-name-part taxon-name-part-type="genus" reg="Cryptops">C.</tp:taxon-name-part> (<tp:taxon-name-part taxon-name-part-type="subgenus" reg="Trygonocryptops">Trygonocryptops</tp:taxon-name-part>) <tp:taxon-name-part taxon-name-part-type="species" reg="longicornis">longicornis</tp:taxon-name-part></tp:taxon-name> (Ribaut, 1915)</th><th rowspan="1" colspan="1"><tp:taxon-name><tp:taxon-name-part taxon-name-part-type="genus" reg="Cryptops">C.</tp:taxon-name-part> (<tp:taxon-name-part taxon-name-part-type="subgenus" reg="Trygonocryptops">T.</tp:taxon-name-part>) <tp:taxon-name-part taxon-name-part-type="species" reg="similis">similis</tp:taxon-name-part></tp:taxon-name> Machado, 1953</th><th rowspan="1" colspan="1"><italic><tp:taxon-name><tp:taxon-name-part taxon-name-part-type="genus" reg="Plutonium">Plutonium</tp:taxon-name-part><tp:taxon-name-part taxon-name-part-type="species" reg="zwierleini">zwierleini</tp:taxon-name-part></tp:taxon-name></italic> Cavanna, 1881</th><th rowspan="1" colspan="1"><italic><tp:taxon-name><tp:taxon-name-part taxon-name-part-type="genus" reg="Theatops">Theatops</tp:taxon-name-part><tp:taxon-name-part taxon-name-part-type="species" reg="erythrocephalus">erythrocephalus</tp:taxon-name-part></tp:taxon-name></italic> (C. L. Koch, 1847)</th></tr><tr><td rowspan="1" colspan="1">
                  <bold>Presence in Malaga</bold>
                </td><td rowspan="1" colspan="1">
                  <bold>Present</bold>
                </td><td rowspan="1" colspan="1">
                  <bold>Present</bold>
                </td><td rowspan="1" colspan="1">
                  <bold>Present</bold>
                </td><td rowspan="1" colspan="1">Nr<sup>pp</sup></td><td rowspan="1" colspan="1">
                  <bold>Present</bold>
                </td><td rowspan="1" colspan="1">Nr<sup>pp</sup></td><td rowspan="1" colspan="1">Absent</td><td rowspan="1" colspan="1">Nr<sup>pp</sup></td><td rowspan="1" colspan="1">Nr<sup>pp</sup></td><td rowspan="1" colspan="1">
                  <bold>Present</bold>
                </td><td rowspan="1" colspan="1">
                  <bold>Present</bold>
                </td><td rowspan="1" colspan="1">
                  <bold>Present</bold>
                </td><td rowspan="1" colspan="1">
                  <bold>Present</bold>
                </td></tr><tr><td rowspan="1" colspan="1">
                  <bold>Length (in mm)</bold>
                </td><td rowspan="1" colspan="1"><bold>42.22</bold> (20 lignes)</td><td rowspan="1" colspan="1">100-155</td><td rowspan="1" colspan="1">
                  <bold>40-65</bold>
                </td><td rowspan="1" colspan="1">
                  <bold>20-40</bold>
                </td><td rowspan="1" colspan="1">16-30</td><td rowspan="1" colspan="1">12-30</td><td rowspan="1" colspan="1">10-13.5</td><td rowspan="1" colspan="1">14-21</td><td rowspan="1" colspan="1">
                  <bold>15-35</bold>
                </td><td rowspan="1" colspan="1">
                  <bold>27-38</bold>
                </td><td rowspan="1" colspan="1">30</td><td rowspan="1" colspan="1">
                  <bold>50-80</bold>
                </td><td rowspan="1" colspan="1">
                  <bold>20-45</bold>
                </td></tr><tr><td rowspan="1" colspan="1">
                  <bold>Colouration</bold>
                </td><td rowspan="1" colspan="1">
                  <bold>Head-plate, antenna and tergites, brownish-green, maxillipeds, last tergite and <abbrev xmlns:xlink="http://www.w3.org/1999/xlink" xlink:title="ultimate legs" id="ABBRID0EYIBG" xlink:type="simple">UL</abbrev> reddish brown, and legs yellowish proximally and greenish distally</bold>
                </td><td rowspan="1" colspan="1">Tergites yellowish ended with black distal edge, legs and antenna yellow to orange</td><td rowspan="1" colspan="1">
                  <bold>Pale cream to dark green or brown with antenna and legs yellowish, greenish, bluish or reddish</bold>
                </td><td rowspan="1" colspan="1">Pale yellow to reddish</td><td rowspan="1" colspan="1">Pale yellow to reddish</td><td rowspan="1" colspan="1">Reddish, sometimes pale yellow</td><td rowspan="1" colspan="1">Pale yellow to reddish</td><td rowspan="1" colspan="1">Reddish</td><td rowspan="1" colspan="1">Pale yellow</td><td rowspan="1" colspan="1">Pale yellow</td><td rowspan="1" colspan="1">Pale yellow</td><td rowspan="1" colspan="1">Pale reddish, legs and antennae usually yellowish</td><td rowspan="1" colspan="1">Pale yellow to reddish, cephalic plate and <abbrev xmlns:xlink="http://www.w3.org/1999/xlink" xlink:title="ultimate legs" id="ABBRID0EFKBG" xlink:type="simple">UL</abbrev> usually darker</td></tr><tr><td rowspan="1" colspan="1"><bold>Headplate shape</bold>*</td><td rowspan="1" colspan="1">
                  <bold>Oval</bold>
                </td><td rowspan="1" colspan="1">
                  <bold>Oval</bold>
                </td><td rowspan="1" colspan="1">
                  <bold>Oval</bold>
                </td><td rowspan="1" colspan="1">
                  <bold>Oval</bold>
                </td><td rowspan="1" colspan="1">
                  <bold>Oval</bold>
                </td><td rowspan="1" colspan="1">
                  <bold>Oval</bold>
                </td><td rowspan="1" colspan="1">
                  <bold>Oval</bold>
                </td><td rowspan="1" colspan="1">
                  <bold>Oval</bold>
                </td><td rowspan="1" colspan="1">
                  <bold>Oval</bold>
                </td><td rowspan="1" colspan="1">
                  <bold>Oval</bold>
                </td><td rowspan="1" colspan="1">
                  <bold>Oval</bold>
                </td><td rowspan="1" colspan="1">
                  <bold>Oval</bold>
                </td><td rowspan="1" colspan="1">
                  <bold>Oval</bold>
                </td></tr><tr><td rowspan="1" colspan="1">
                  <bold>Tooth-plate on coxosternum</bold>
                </td><td rowspan="1" colspan="1">
                  <bold>Present</bold>
                </td><td rowspan="1" colspan="1">
                  <bold>Present</bold>
                </td><td rowspan="1" colspan="1">
                  <bold>Present</bold>
                </td><td rowspan="1" colspan="1">Absent</td><td rowspan="1" colspan="1">Absent</td><td rowspan="1" colspan="1">Absent</td><td rowspan="1" colspan="1">Absent</td><td rowspan="1" colspan="1">Absent</td><td rowspan="1" colspan="1">Absent</td><td rowspan="1" colspan="1">Absent</td><td rowspan="1" colspan="1">Absent</td><td rowspan="1" colspan="1">
                  <bold>Present</bold>
                </td><td rowspan="1" colspan="1">
                  <bold>Present</bold>
                </td></tr><tr><td rowspan="1" colspan="1"><bold>Tergites shape</bold>*</td><td rowspan="1" colspan="1">
                  <bold>Tergite sides straight, TT1-3 and 20 rounded anteriorly</bold>
                </td><td rowspan="1" colspan="1">
                  <bold>Quadrangular TT1-2 and T21 slightly smaller</bold>
                </td><td rowspan="1" colspan="1">
                  <bold>Quadrangular TT1-2 and T21 slightly smaller</bold>
                </td><td rowspan="1" colspan="1">
                  <bold>Quadrangular TT1-2 and T21 slightly smaller</bold>
                </td><td rowspan="1" colspan="1">
                  <bold>Quadrangular TT1-2 and T21 slightly smaller</bold>
                </td><td rowspan="1" colspan="1">
                  <bold>Quadrangular TT1-2 and T21 slightly smaller</bold>
                </td><td rowspan="1" colspan="1">
                  <bold>Quadrangular TT1-2 and T21 slightly smaller</bold>
                </td><td rowspan="1" colspan="1">
                  <bold>Quadrangular TT1-2 and T21 slightly smaller</bold>
                </td><td rowspan="1" colspan="1">
                  <bold>Quadrangular TT1-2 and T21 slightly smaller</bold>
                </td><td rowspan="1" colspan="1">
                  <bold>Quadrangular TT1-2 and T21 slightly smaller</bold>
                </td><td rowspan="1" colspan="1">
                  <bold>Quadrangular TT1-2 and T21 slightly smaller</bold>
                </td><td rowspan="1" colspan="1"><bold>Quadrangular TT1-2 slightly smaller</bold>, Segment 21 longitudinal enlarged</td><td rowspan="1" colspan="1"><bold>Quadrangular TT1-2 slightly smaller</bold>, Segment 21 longitudinal enlarged</td></tr><tr><td rowspan="1" colspan="1">
                  <bold><abbrev xmlns:xlink="http://www.w3.org/1999/xlink" xlink:title="tergites" id="ABBRID0EWRBG" xlink:type="simple">TT</abbrev>’s paramedian sutures</bold>
                </td><td rowspan="1" colspan="1">
                  <bold>TT2-20</bold>
                </td><td rowspan="1" colspan="1">
                  <bold>TT2/3-20</bold>
                </td><td rowspan="1" colspan="1">
                  <bold>TT2-20</bold>
                </td><td rowspan="1" colspan="1">
                  <bold>TT2-20</bold>
                </td><td rowspan="1" colspan="1">
                  <bold>Sutures weak, apparently present since T2</bold>
                </td><td rowspan="1" colspan="1">
                  <bold>TT3, 4 or 5-20</bold>
                </td><td rowspan="1" colspan="1">
                  <bold>TT2-20</bold>
                </td><td rowspan="1" colspan="1">
                  <bold>TT2/3-20</bold>
                </td><td rowspan="1" colspan="1">
                  <bold>TT2-20</bold>
                </td><td rowspan="1" colspan="1">
                  <bold>TT2, 3 or 4-20</bold>
                </td><td rowspan="1" colspan="1">
                  <bold>TT2-20</bold>
                </td><td rowspan="1" colspan="1">
                  <bold>TT2-20</bold>
                </td><td rowspan="1" colspan="1">
                  <bold>TT2-20</bold>
                </td></tr><tr><td rowspan="1" colspan="1"><bold>Tergites margination</bold>*</td><td rowspan="1" colspan="1">
                  <bold>TT14-21</bold>
                </td><td rowspan="1" colspan="1">
                  <bold>TT7/12-21</bold>
                </td><td rowspan="1" colspan="1">
                  <bold>Complete from TT19-21</bold>
                </td><td rowspan="1" colspan="1">
                  <bold>TT3-19</bold>
                </td><td rowspan="1" colspan="1">NA</td><td rowspan="1" colspan="1"><bold>TT3, 4 or 5-20</bold>*</td><td rowspan="1" colspan="1">NA</td><td rowspan="1" colspan="1">
                  <bold>NA</bold>
                </td><td rowspan="1" colspan="1">
                  <bold>TT3-20</bold>
                </td><td rowspan="1" colspan="1">
                  <bold>TT4-21</bold>
                </td><td rowspan="1" colspan="1">
                  <bold>TT3-20</bold>
                </td><td rowspan="1" colspan="1">T21</td><td rowspan="1" colspan="1">T21</td></tr><tr><td rowspan="1" colspan="1">
                  <bold>Median longitudinal suture on the T21</bold>
                </td><td rowspan="1" colspan="1">
                  <bold>Present</bold>
                </td><td rowspan="1" colspan="1">Absent</td><td rowspan="1" colspan="1">
                  <bold>Present</bold>
                </td><td rowspan="1" colspan="1"><bold>Presence observed variable</bold>; T21 with a depression</td><td rowspan="1" colspan="1">NA</td><td rowspan="1" colspan="1">NA, probably absent; T21 with a depression</td><td rowspan="1" colspan="1">NA, probably absent</td><td rowspan="1" colspan="1">Absent</td><td rowspan="1" colspan="1">
                  <bold>Present</bold>
                </td><td rowspan="1" colspan="1">Absent</td><td rowspan="1" colspan="1">NA</td><td rowspan="1" colspan="1">
                  <bold>Present</bold>
                </td><td rowspan="1" colspan="1">
                  <bold>Present</bold>
                </td></tr><tr><td rowspan="1" colspan="1">
                  <bold>Paramedian sutures on sternites</bold>
                </td><td rowspan="1" colspan="1">
                  <bold>Longitudinal, absent in S 21</bold>
                </td><td rowspan="1" colspan="1">
                  <bold>SS2-20</bold>
                </td><td rowspan="1" colspan="1">
                  <bold>SS2-20</bold>
                </td><td rowspan="1" colspan="1">Cruciform sutures</td><td rowspan="1" colspan="1">Cruciform sutures</td><td rowspan="1" colspan="1">Cruciform sutures</td><td rowspan="1" colspan="1">Cruciform sutures</td><td rowspan="1" colspan="1">Cruciform sutures</td><td rowspan="1" colspan="1">Cruciform sutures</td><td rowspan="1" colspan="1">Trigonal sutures</td><td rowspan="1" colspan="1">Trigonal sutures</td><td rowspan="1" colspan="1">Single medial longitudinal suture</td><td rowspan="1" colspan="1">Single medial longitudinal suture</td></tr><tr><td rowspan="1" colspan="1">
                  <bold><abbrev xmlns:xlink="http://www.w3.org/1999/xlink" xlink:title="ultimate legs" id="ABBRID0EP1BG" xlink:type="simple">UL</abbrev>’s prefemoral process</bold>
                </td><td rowspan="1" colspan="1">
                  <bold>Short, with two blunt spines at the extreme</bold>
                </td><td rowspan="1" colspan="1">
                  <bold>Short, with 3-5 spines</bold>
                </td><td rowspan="1" colspan="1">
                  <bold>Short, with 2 or 3, rarely up to 6 spines</bold>
                </td><td rowspan="1" colspan="1">Absent</td><td rowspan="1" colspan="1">Absent (femur and tibia with 4 distal processes)</td><td rowspan="1" colspan="1">Absent</td><td rowspan="1" colspan="1">Absent</td><td rowspan="1" colspan="1">Absent</td><td rowspan="1" colspan="1">Present, with a single spine (femur with a distal process)</td><td rowspan="1" colspan="1">Absent</td><td rowspan="1" colspan="1">Present, with a single spine (femur with a distal process, tibia with distal two processes)</td><td rowspan="1" colspan="1">Process absent</td><td rowspan="1" colspan="1">Process absent</td></tr><tr><td rowspan="1" colspan="1">
                  <bold><abbrev xmlns:xlink="http://www.w3.org/1999/xlink" xlink:title="ultimate legs" id="ABBRID0EK3BG" xlink:type="simple">UL</abbrev>’s spinous prefemoral formula</bold>
                </td><td rowspan="1" colspan="1">
                  <bold>V: 19 spines arranged in for rows, M:7 spines</bold>
                </td><td rowspan="1" colspan="1"><abbrev xmlns:xlink="http://www.w3.org/1999/xlink" xlink:title="ventro-lateral spines" id="ABBRID0EZ3BG" xlink:type="simple">VL</abbrev>:0; V: 2; <abbrev xmlns:xlink="http://www.w3.org/1999/xlink" xlink:title="ventro-median spines" id="ABBRID0E43BG" xlink:type="simple">VM</abbrev>: 0; M: (1)2; <abbrev xmlns:xlink="http://www.w3.org/1999/xlink" xlink:title="dorso-median spines" id="ABBRID0EB4BG" xlink:type="simple">DM</abbrev>: (1)2</td><td rowspan="1" colspan="1">
                  <bold><abbrev xmlns:xlink="http://www.w3.org/1999/xlink" xlink:title="ventro-lateral spines" id="ABBRID0EK4BG" xlink:type="simple">VL</abbrev>:3-5; V: 3-6; <abbrev xmlns:xlink="http://www.w3.org/1999/xlink" xlink:title="ventro-median spines" id="ABBRID0EO4BG" xlink:type="simple">VM</abbrev>: 2-6; M: 4-8; <abbrev xmlns:xlink="http://www.w3.org/1999/xlink" xlink:title="dorso-median spines" id="ABBRID0ES4BG" xlink:type="simple">DM</abbrev>:2-4</bold>
                </td><td rowspan="1" colspan="1">Prefemur with setae, spines absent,7-10 saw teeth on tibia and 3-5 on tarsus 1</td><td rowspan="1" colspan="1">Prefemur with setae, spines absent, 8 saw teeth on tibia and 4 on tarsus 1</td><td rowspan="1" colspan="1">Prefemur with setae, spines absent, 5-8(9) saw teeth on tibia and 2-4 on tarsus 1</td><td rowspan="1" colspan="1">Prefemur with setae, spines absent, 6-10 saw teeth on tibia and 4-6 on tarsus 1</td><td rowspan="1" colspan="1">Prefemur with setae, spines absent, 6-12 saw teeth on tibia and 4-8 on tarsus 1</td><td rowspan="1" colspan="1">Prefemur with setae, spines absent, 13 saw teeth on tibia and 4 on tarsus 1</td><td rowspan="1" colspan="1">Prefemur with setae, spines absent, 12-13 saw teeth on tibia and 5 on tarsus 1</td><td rowspan="1" colspan="1">Prefemur with setae, spines absent, 10 saw teeth on tibia and 3 on tarsus 1</td><td rowspan="1" colspan="1">Spines absent</td><td rowspan="1" colspan="1">With one ventromedial prefemoral and one femoral spine</td></tr></tbody></table></table-wrap><supplementary-material xmlns:xlink="http://www.w3.org/1999/xlink" id="S1" position="float" orientation="portrait" xlink:type="simple"><object-id content-type="doi" xlink:type="simple">10.3897/zookeys.1208.122126.suppl1</object-id><object-id content-type="arpha" xlink:type="simple">C5CD79AD-2932-53EE-8B56-CC36B0BB84C7</object-id><label>Supplementary material 1</label><caption><p>Supplementary information</p></caption><statement content-type="dataType"><label>Data type</label><p>docx</p></statement><statement content-type="notes"><label>Explanation note</label><p><bold>file 1.</bold><italic><tp:taxon-name><tp:taxon-name-part taxon-name-part-type="genus" reg="Scolopendra">Scolopendra</tp:taxon-name-part><tp:taxon-name-part taxon-name-part-type="species" reg="viridipes">viridipes</tp:taxon-name-part></tp:taxon-name></italic> (=<italic><tp:taxon-name><tp:taxon-name-part taxon-name-part-type="genus" reg="Scolopendra">S.</tp:taxon-name-part><tp:taxon-name-part taxon-name-part-type="species" reg="oraniensis">oraniensis</tp:taxon-name-part></tp:taxon-name></italic>) neotype and “topotypes” morphological comparisons. <abbrev xlink:title="apical spines" id="ABBRID0EJIEK" xlink:type="simple">AP</abbrev>, apical spines. <abbrev xlink:title="subapical spines" id="ABBRID0ENIEK" xlink:type="simple">SAP</abbrev>, subapical spines. DS, dorsal spines. <abbrev xlink:title="lateral spines" id="ABBRID0ERIEK" xlink:type="simple">LS</abbrev>, lateral spines. <abbrev xlink:title="ventro-lateral spines" id="ABBRID0EVIEK" xlink:type="simple">VL</abbrev>, ventro-lateral spines. V, ventral spines. <abbrev xlink:title="ventro-median spines" id="ABBRID0EZIEK" xlink:type="simple">VM</abbrev>, ventro-median spines. M, median spines. <abbrev xlink:title="dorso-median spines" id="ABBRID0E4IEK" xlink:type="simple">DM</abbrev>, dorso-median spines. <abbrev xlink:title="prefemoral process spines" id="ABBRID0EBJEK" xlink:type="simple">SP</abbrev>, prefemoral process spines. <abbrev xlink:title="ultimate legs" id="ABBRID0EFJEK" xlink:type="simple">UL</abbrev>, ultimate legs. <abbrev xlink:title="ultimate leg-bearing segment" id="ABBRID0EJJEK" xlink:type="simple">ULBS</abbrev>, ultimate leg-bearing segment. T, tergite. <abbrev xlink:title="tergites" id="ABBRID0ENJEK" xlink:type="simple">TT</abbrev>, tergites. S, sternite. <abbrev xlink:title="sternites" id="ABBRID0ERJEK" xlink:type="simple">SS</abbrev>, sternites. RG=Retracted genitalia. *= Not visible, damaged, or regenerated. <bold>file 2.</bold> List of references satisfying the second requisite of reversal precedence of the principle of priority (<xref ref-type="bibr" rid="B32">ICZN 1999</xref>: Art. 23.9.1.2), concerning the names <tp:taxon-name><tp:taxon-name-part taxon-name-part-type="genus" reg="Scolopendra">S.</tp:taxon-name-part><tp:taxon-name-part taxon-name-part-type="species" reg="viridipes">viridipes</tp:taxon-name-part></tp:taxon-name> Dufour, 1820 and <tp:taxon-name><tp:taxon-name-part taxon-name-part-type="genus" reg="Scolopendra">S.</tp:taxon-name-part><tp:taxon-name-part taxon-name-part-type="species" reg="oraniensis">oraniensis</tp:taxon-name-part></tp:taxon-name> Lucas, 1846. <bold>file 3.</bold><italic><tp:taxon-name><tp:taxon-name-part taxon-name-part-type="genus" reg="Scolopendra">Scolopendra</tp:taxon-name-part><tp:taxon-name-part taxon-name-part-type="species" reg="chlorotes">chlorotes</tp:taxon-name-part></tp:taxon-name></italic> neotype (= <italic><tp:taxon-name><tp:taxon-name-part taxon-name-part-type="genus" reg="Scolopendra">S.</tp:taxon-name-part><tp:taxon-name-part taxon-name-part-type="species" reg="oraniensis">oraniensis</tp:taxon-name-part></tp:taxon-name></italic>) and “topotypes” morphological comparison. <abbrev xlink:title="apical spines" id="ABBRID0EHLEK" xlink:type="simple">AP</abbrev>, apical spines. <abbrev xlink:title="subapical spines" id="ABBRID0ELLEK" xlink:type="simple">SAP</abbrev>, subapical spines. DS, dorsal spines. <abbrev xlink:title="lateral spines" id="ABBRID0EPLEK" xlink:type="simple">LS</abbrev>, lateral spines. <abbrev xlink:title="ventro-lateral spines" id="ABBRID0ETLEK" xlink:type="simple">VL</abbrev>, ventro-lateral spines. V, ventral spines. <abbrev xlink:title="ventro-median spines" id="ABBRID0EXLEK" xlink:type="simple">VM</abbrev>, ventro-median spines. M, median spines. <abbrev xlink:title="dorso-median spines" id="ABBRID0E2LEK" xlink:type="simple">DM</abbrev>, dorso-median spines. <abbrev xlink:title="prefemoral process spines" id="ABBRID0E6LEK" xlink:type="simple">SP</abbrev>, prefemoral process spines. <abbrev xlink:title="ultimate legs" id="ABBRID0EDMEK" xlink:type="simple">UL</abbrev>, ultimate legs. <abbrev xlink:title="ultimate leg-bearing segment" id="ABBRID0EHMEK" xlink:type="simple">ULBS</abbrev>, ultimate leg-bearing segment. T, tergite. <abbrev xlink:title="tergites" id="ABBRID0ELMEK" xlink:type="simple">TT</abbrev>, tergites. S, sternite. <abbrev xlink:title="sternites" id="ABBRID0EPMEK" xlink:type="simple">SS</abbrev>, sternites. RG, Retracted genitalia. SN, Supernumerary spines between <abbrev xlink:title="ventro-median spines" id="ABBRID0ETMEK" xlink:type="simple">VM</abbrev> and M rows. *= Not visible, damaged, or regenerated.</p></statement><media xlink:href="zookeys-1208-049_article-122126__-s001.docx" mimetype="application" mime-subtype="vnd.openxmlformats-officedocument.wordprocessingml.document" position="float" orientation="portrait" xlink:type="simple" id="oo_1101820.docx"><uri content-type="original_file" xlink:type="simple">https://binary.pensoft.net/file/1101820</uri></media><permissions><license xlink:type="simple"><license-p>This dataset is made available under the Open Database License (http://opendatacommons.org/licenses/odbl/1.0/). The Open Database License (ODbL) is a license agreement intended to allow users to freely share, modify, and use this Dataset while maintaining this same freedom for others, provided that the original source and author(s) are credited.</license-p></license></permissions><attrib specific-use="authors">Carles Doménech</attrib></supplementary-material></tp:treatment-sec><ref-list><ref id="B40"><mixed-citation xmlns:xlink="http://www.w3.org/1999/xlink" xlink:type="simple"><person-group><name name-style="western"><surname>Kraepelin</surname><given-names>K</given-names></name></person-group> (<year>1903</year>) <article-title>Revision der Scolopendriden.</article-title><source>Mitteilungen aus dem Naturhistorischen Museum in Hamburg</source><volume>20</volume>(<issue>2</issue>): <fpage>1</fpage>–<lpage>276</lpage>.</mixed-citation></ref><ref id="B52"><mixed-citation xmlns:xlink="http://www.w3.org/1999/xlink" xlink:type="simple"><person-group><name name-style="western"><surname>Lucas</surname><given-names>PH</given-names></name></person-group> (<year>1846</year>) <article-title>Note sur quelques nouvelles espèces d’insectes qui habitent les possessions francaises du Nord de l’Afrique.</article-title><source>Revue Zoologique</source><volume>9</volume>: <fpage>283</fpage>–<lpage>289</lpage>.</mixed-citation></ref><ref id="B80"><mixed-citation xmlns:xlink="http://www.w3.org/1999/xlink" xlink:type="simple"><person-group><name name-style="western"><surname>Würmli</surname><given-names>M</given-names></name></person-group> (<year>1980</year>) <article-title>Statistische Unterschungen zur Systematik und postembryonalen Entwicklung der <tp:taxon-name><tp:taxon-name-part taxon-name-part-type="genus">Scolopendra</tp:taxon-name-part><tp:taxon-name-part taxon-name-part-type="species">canidens</tp:taxon-name-part></tp:taxon-name> Gruppe (<tp:taxon-name><tp:taxon-name-part taxon-name-part-type="class">Chilopoda</tp:taxon-name-part></tp:taxon-name>: <tp:taxon-name><tp:taxon-name-part taxon-name-part-type="order">Scolopendromorpha</tp:taxon-name-part></tp:taxon-name>).</article-title><source>Sitzungsberichte der Österreichischen Akademie der Wissenschaften</source><volume>189</volume>: <fpage>315</fpage>–<lpage>353</lpage>.</mixed-citation></ref><ref id="B32"><mixed-citation xmlns:xlink="http://www.w3.org/1999/xlink" xlink:type="simple">ICZN (<year>1999</year>) International Code of Zoological Nomenclature. Fourth Edition. The International Trust for Zoological Nomenclature, London, UK. <ext-link xlink:href="https://www.iczn.org/the-code/the-code-online/" ext-link-type="uri" xlink:type="simple">https://www.iczn.org/the-code/the-code-online/</ext-link></mixed-citation></ref><ref id="B1"><mixed-citation xmlns:xlink="http://www.w3.org/1999/xlink" xlink:type="simple"><person-group><name name-style="western"><surname>Attems</surname><given-names>C</given-names></name></person-group> (<year>1930</year>) <source><tp:taxon-name><tp:taxon-name-part taxon-name-part-type="above-genus">Myriopoda</tp:taxon-name-part></tp:taxon-name>. 2. <tp:taxon-name><tp:taxon-name-part taxon-name-part-type="order">Scolopendromorpha</tp:taxon-name-part></tp:taxon-name>. Das Tierreich. W.</source><publisher-name>De Gruyter</publisher-name>, <publisher-loc>Berlin and Leipzig 54</publisher-loc>, <size units="page">308 pp</size>. <ext-link xlink:href="10.1515/9783112373002" ext-link-type="doi" xlink:type="simple">https://doi.org/10.1515/9783112373002</ext-link></mixed-citation></ref><ref id="B41"><mixed-citation xmlns:xlink="http://www.w3.org/1999/xlink" xlink:type="simple"><person-group><name name-style="western"><surname>Kraepelin</surname><given-names>K</given-names></name></person-group> (<year>1904</year>) <article-title>Catalogue des scolopendrides des collections du muséum d’histroire naturelle de Paris.</article-title><source>Bulletin du Muséum National d’Histoire Naturelle</source><volume>26</volume>(<issue>10</issue>): <fpage>316</fpage>–<lpage>324</lpage>.</mixed-citation></ref><ref id="B5"><mixed-citation xmlns:xlink="http://www.w3.org/1999/xlink" xlink:type="simple"><person-group><name name-style="western"><surname>Bonato</surname><given-names>L</given-names></name><name name-style="western"><surname>Chagas</surname><given-names>A Junior</given-names></name><name name-style="western"><surname>Edgecombe</surname><given-names>GD</given-names></name><name name-style="western"><surname>Lewis</surname><given-names>JGE</given-names></name><name name-style="western"><surname>Minelli</surname><given-names>A</given-names></name><name name-style="western"><surname>Pereira</surname><given-names>LA</given-names></name><name name-style="western"><surname>Shelley</surname><given-names>RM</given-names></name><name name-style="western"><surname>Stoev</surname><given-names>P</given-names></name><name name-style="western"><surname>Zapparoli</surname><given-names>M</given-names></name></person-group> (<year>2017a</year>) ChiloBase 2.0. A World Catalogue of Centipedes (<tp:taxon-name><tp:taxon-name-part taxon-name-part-type="class">Chilopoda</tp:taxon-name-part></tp:taxon-name>). <ext-link xlink:href="http://chilobase.biologia.unipd.it" ext-link-type="uri" xlink:type="simple">http://chilobase.biologia.unipd.it</ext-link> [Accessed 10 Jan. 2020]</mixed-citation></ref><ref id="B34"><mixed-citation xmlns:xlink="http://www.w3.org/1999/xlink" xlink:type="simple"><person-group><name name-style="western"><surname>Iorio</surname><given-names>É</given-names></name><name name-style="western"><surname>Geoffroy</surname><given-names>JJ</given-names></name></person-group> (<year>2006</year>) <article-title>Contribution à la connaissance de <italic><tp:taxon-name><tp:taxon-name-part taxon-name-part-type="genus">Scolopendra</tp:taxon-name-part><tp:taxon-name-part taxon-name-part-type="species">oraniensis</tp:taxon-name-part></tp:taxon-name></italic> H. Lucas, 1846 (<tp:taxon-name><tp:taxon-name-part taxon-name-part-type="class">Chilopoda</tp:taxon-name-part></tp:taxon-name>, <tp:taxon-name><tp:taxon-name-part taxon-name-part-type="order">Scolopendromorpha</tp:taxon-name-part></tp:taxon-name>, <tp:taxon-name><tp:taxon-name-part taxon-name-part-type="family">Scolopendridae</tp:taxon-name-part></tp:taxon-name>).</article-title><source>Le bulletin d’<tp:taxon-name><tp:taxon-name-part taxon-name-part-type="phylum">Arthropoda</tp:taxon-name-part></tp:taxon-name></source><volume>27</volume>: <fpage>48</fpage>–<lpage>51</lpage>.</mixed-citation></ref><ref id="B26"><mixed-citation xmlns:xlink="http://www.w3.org/1999/xlink" xlink:type="simple"><person-group><name name-style="western"><surname>García-Ruiz</surname><given-names>A</given-names></name></person-group> (<year>2018</year>) <article-title>Contribución al conocimiento cavernícola de <italic><tp:taxon-name><tp:taxon-name-part taxon-name-part-type="genus">Scolopendra</tp:taxon-name-part><tp:taxon-name-part taxon-name-part-type="species">canidens</tp:taxon-name-part></tp:taxon-name></italic>, subsp. <tp:taxon-name><tp:taxon-name-part taxon-name-part-type="genus"/><tp:taxon-name-part taxon-name-part-type="species"/><tp:taxon-name-part taxon-name-part-type="subspecies">oraniensis</tp:taxon-name-part></tp:taxon-name> (Lucas, 1846) (<tp:taxon-name><tp:taxon-name-part taxon-name-part-type="subphylum">Myriapoda</tp:taxon-name-part></tp:taxon-name>, <tp:taxon-name><tp:taxon-name-part taxon-name-part-type="class">Chilopoda</tp:taxon-name-part></tp:taxon-name>).</article-title><source>Monografías Bioespeleológicas</source><volume>13</volume>: <fpage>13</fpage>–<lpage>16</lpage>.</mixed-citation></ref><ref id="B81"><mixed-citation xmlns:xlink="http://www.w3.org/1999/xlink" xlink:type="simple"><person-group><name name-style="western"><surname>Zalesskaja</surname><given-names>NT</given-names></name><name name-style="western"><surname>Schileyko</surname><given-names>AA</given-names></name></person-group> (<year>1992</year>) <article-title>The Distribution of <tp:taxon-name><tp:taxon-name-part taxon-name-part-type="order">Scolopendromorpha</tp:taxon-name-part></tp:taxon-name> in the USSR (<tp:taxon-name><tp:taxon-name-part taxon-name-part-type="class">Chilopoda</tp:taxon-name-part></tp:taxon-name>).</article-title><source>Berichte des Naturwissenschaftlichen-Medizinischen Verein Innsbruck</source><volume>10</volume>: <fpage>367</fpage>–<lpage>372</lpage>.</mixed-citation></ref><ref id="B72"><mixed-citation xmlns:xlink="http://www.w3.org/1999/xlink" xlink:type="simple"><person-group><name name-style="western"><surname>Siriwut</surname><given-names>W</given-names></name><name name-style="western"><surname>Edgecombe</surname><given-names>GD</given-names></name><name name-style="western"><surname>Sutcharit</surname><given-names>C</given-names></name><name name-style="western"><surname>Tongkerd</surname><given-names>P</given-names></name><name name-style="western"><surname>Panha</surname><given-names>S</given-names></name></person-group> (<year>2016</year>) <article-title>A taxonomic review of the centipede genus <tp:taxon-name><tp:taxon-name-part taxon-name-part-type="genus">Scolopendra</tp:taxon-name-part></tp:taxon-name> Linnaeus, 1758 (<tp:taxon-name><tp:taxon-name-part taxon-name-part-type="order">Scolopendromorpha</tp:taxon-name-part></tp:taxon-name>, <tp:taxon-name><tp:taxon-name-part taxon-name-part-type="family">Scolopendridae</tp:taxon-name-part></tp:taxon-name>) in mainland Southeast Asia, with description of a new species from Laos.</article-title><source>ZooKeys</source><volume>590</volume>: <fpage>1</fpage>–<lpage>124</lpage>. <ext-link xlink:href="10.3897/zookeys.590.7950" ext-link-type="doi" xlink:type="simple">https://doi.org/10.3897/zookeys.590.7950</ext-link></mixed-citation></ref><ref id="B18"><mixed-citation xmlns:xlink="http://www.w3.org/1999/xlink" xlink:type="simple"><person-group><name name-style="western"><surname>Doménech</surname><given-names>C</given-names></name><name name-style="western"><surname>Barberá</surname><given-names>VM</given-names></name><name name-style="western"><surname>Larriba</surname><given-names>E</given-names></name></person-group> (<year>2018</year>) <article-title>A phylogenetic approach to the Philippines endemic centipedes of the genus <italic><tp:taxon-name><tp:taxon-name-part taxon-name-part-type="genus">Scolopendra</tp:taxon-name-part></tp:taxon-name></italic> Linnaeus, 1758 (<tp:taxon-name><tp:taxon-name-part taxon-name-part-type="order">Scolopendromorpha</tp:taxon-name-part></tp:taxon-name>, <tp:taxon-name><tp:taxon-name-part taxon-name-part-type="family">Scolopendridae</tp:taxon-name-part></tp:taxon-name>), with the description of a new species.</article-title><source>Zootaxa</source><volume>4483</volume>(<issue>3</issue>): <fpage>401</fpage>–<lpage>427</lpage>. <ext-link xlink:href="10.11646/zootaxa.4483.3.1" ext-link-type="doi" xlink:type="simple">https://doi.org/10.11646/zootaxa.4483.3.1</ext-link></mixed-citation></ref><ref id="B22"><mixed-citation xmlns:xlink="http://www.w3.org/1999/xlink" xlink:type="simple"><person-group><name name-style="western"><surname>Dyachkov</surname><given-names>YV</given-names></name><name name-style="western"><surname>Nedoev</surname><given-names>KK</given-names></name></person-group> (<year>2021</year>) <article-title>A contribution to the centipede (<tp:taxon-name><tp:taxon-name-part taxon-name-part-type="class">Chilopoda</tp:taxon-name-part></tp:taxon-name>: <tp:taxon-name><tp:taxon-name-part taxon-name-part-type="order">Geophilomorpha</tp:taxon-name-part></tp:taxon-name>, <tp:taxon-name><tp:taxon-name-part taxon-name-part-type="order">Scolopendromorpha</tp:taxon-name-part></tp:taxon-name>) fauna of Uzbekistan and Turkmenistan.</article-title><source>Ecologica Montenegrina</source><volume>41</volume>: <fpage>41</fpage>–<lpage>50</lpage>. <ext-link xlink:href="10.37828/em.2021.41.6" ext-link-type="doi" xlink:type="simple">https://doi.org/10.37828/em.2021.41.6</ext-link></mixed-citation></ref><ref id="B73"><mixed-citation xmlns:xlink="http://www.w3.org/1999/xlink" xlink:type="simple"><person-group><name name-style="western"><surname>Tsukamoto</surname><given-names>S</given-names></name><name name-style="western"><surname>Hiruta</surname><given-names>SF</given-names></name><name name-style="western"><surname>Eguchi</surname><given-names>K</given-names></name><name name-style="western"><surname>Liao</surname><given-names>JR</given-names></name><name name-style="western"><surname>Shimano</surname><given-names>S</given-names></name></person-group> (<year>2021</year>) <article-title>A new amphibious species of the genus <italic><tp:taxon-name><tp:taxon-name-part taxon-name-part-type="genus">Scolopendra</tp:taxon-name-part></tp:taxon-name></italic> Linnaeus, 1758 (<tp:taxon-name><tp:taxon-name-part taxon-name-part-type="order">Scolopendromorpha</tp:taxon-name-part></tp:taxon-name>, <tp:taxon-name><tp:taxon-name-part taxon-name-part-type="family">Scolopendridae</tp:taxon-name-part></tp:taxon-name>) from the Ryukyu Archipelago and Taiwan.</article-title><source>Zootaxa</source><volume>4952</volume>(<issue>3</issue>): <fpage>465</fpage>–<lpage>494</lpage>. <ext-link xlink:href="10.11646/zootaxa.4952.3.3" ext-link-type="doi" xlink:type="simple">https://doi.org/10.11646/zootaxa.4952.3.3</ext-link></mixed-citation></ref><ref id="B70"><mixed-citation xmlns:xlink="http://www.w3.org/1999/xlink" xlink:type="simple"><person-group><name name-style="western"><surname>Simaiakis</surname><given-names>S</given-names></name><name name-style="western"><surname>Mylonas</surname><given-names>M</given-names></name></person-group> (<year>2008</year>) <article-title>The <italic><tp:taxon-name><tp:taxon-name-part taxon-name-part-type="genus">Scolopendra</tp:taxon-name-part></tp:taxon-name></italic> species (<tp:taxon-name><tp:taxon-name-part taxon-name-part-type="class">Chilopoda</tp:taxon-name-part></tp:taxon-name>: <tp:taxon-name><tp:taxon-name-part taxon-name-part-type="order">Scolopendromorpha</tp:taxon-name-part></tp:taxon-name>: <tp:taxon-name><tp:taxon-name-part taxon-name-part-type="family">Scolopendridae</tp:taxon-name-part></tp:taxon-name>) of Greece (E-Mediterranean): a theoretical approach on the effect of geography and palaeogeography on their distribution.</article-title><source>Zootaxa</source><volume>1792</volume>(<issue>1</issue>): <fpage>39</fpage>–<lpage>53</lpage>. <ext-link xlink:href="10.11646/zootaxa.1792.1.3" ext-link-type="doi" xlink:type="simple">https://doi.org/10.11646/zootaxa.1792.1.3</ext-link></mixed-citation></ref><ref id="B47"><mixed-citation xmlns:xlink="http://www.w3.org/1999/xlink" xlink:type="simple"><person-group><name name-style="western"><surname>Lewis</surname><given-names>JGE</given-names></name></person-group> (<year>2010</year>) <article-title>A key and annotated list of the <italic><tp:taxon-name><tp:taxon-name-part taxon-name-part-type="genus">Scolopendra</tp:taxon-name-part></tp:taxon-name></italic> species of the Old World with a reappraisal of <italic><tp:taxon-name><tp:taxon-name-part taxon-name-part-type="genus">Arthrorhabdus</tp:taxon-name-part></tp:taxon-name></italic> (<tp:taxon-name><tp:taxon-name-part taxon-name-part-type="class">Chilopoda</tp:taxon-name-part></tp:taxon-name>: <tp:taxon-name><tp:taxon-name-part taxon-name-part-type="order">Scolopendromorpha</tp:taxon-name-part></tp:taxon-name>: <tp:taxon-name><tp:taxon-name-part taxon-name-part-type="family">Scolopendridae</tp:taxon-name-part></tp:taxon-name>).</article-title><source>International Journal of Myriapodology</source><volume>3</volume>(<issue>1</issue>): <fpage>83</fpage>–<lpage>122</lpage>. <ext-link xlink:href="10.1163/187525410X12578602960380" ext-link-type="doi" xlink:type="simple">https://doi.org/10.1163/187525410X12578602960380</ext-link></mixed-citation></ref><ref id="B28"><mixed-citation xmlns:xlink="http://www.w3.org/1999/xlink" xlink:type="simple"><person-group><name name-style="western"><surname>Gervais</surname><given-names>MP</given-names></name></person-group> (<year>1847</year>) <source>Histoire naturelle des insectes. Aptères.</source><publisher-name>Librairie encyclopédique de Roret</publisher-name>, <publisher-loc>Paris</publisher-loc>, <size units="page">623 pp</size>.</mixed-citation></ref></ref-list></tp:taxon-treatment>
